# Supplementary material for: Horizontal acquisition of prokaryotic hopanoid biosynthesis reorganizes membrane physiology driving lifestyle innovation in a eukaryote
Source: Nat Commun. 2025 Apr 7;16:3291. doi: 10.1038/s41467-025-58515-w (PMC11976957; doi:10.1038/s41467-025-58515-w)
Supplement: Supplementary file 3 — Supplementary Data 1 [file 41467_2025_58515_MOESM3_ESM.xlsx]

## Sheet: 1a_Fig.1e-g& Sup.Fig.1c-h
Supplementary Data 1a. Compositional data for S. japonicus strains (mol% of polar lipids)
Lipid species	mol% of polar lipids
	mean				SD				p value
	WT	shc1Δ	erg1Δ	WT -O2	WT	shc1Δ	erg1Δ	WT -O2	WT vs shc1Δ	WT vs erg1Δ	WT vs WT -O2
LPC(8:0)	0.0503952	0.0737414	0.0872925	0.0153586	0.00984185	0.0214837	0.0182305	0.00526205	0.0581589	0.00404819	0.000110422
LPC(10:0)	0.0578939	0.107533	0.196509	0.0268859	0.0109076	0.0390704	0.0490063	0.00407066	0.0255944	0.000266983	0.000339887
LPC(16:1)	0.0547189	0.0180169	0.0111835	0	0.00954254	0.00636713	0.00358339	0	9.67164e-05	1.19546e-05	1.29193e-06
LPC(16:0)	0.0720781	0.0982391	0.269071	0.0769568	0.0121443	0.0334985	0.0993943	0.00695104	0.139273	0.00228973	0.45805
LPC(18:1)	0.0634785	0.0972901	0.163632	0	0.0157907	0.036361	0.0504474	0	0.0929307	0.00285078	1.86984e-05
LPC(18:0)	0.0528747	0.091195	0.208973	0.058733	0.00842022	0.0198498	0.0459271	0.00562906	0.00409601	7.09114e-05	0.231994
LPC(24:0)	0.0140502	0.0205476	0.0635101	0	0.00300654	0.00798745	0.00734169	0	0.127106	6.79078e-07	6.10673e-06
LPC	0.365489	0.506563	1.00017	0.177934	0.0558666	0.148552	0.25883	0.0134623	0.0820779	0.000677941	8.40483e-05
PC(22:0)	0.11988	0.114938	0.0745166	0.242983	0.0138327	0.0355598	0.0114022	0.0262737	0.77947	0.000476751	1.48972e-05
PC(24:0)	1.22597	1.5232	1.22622	2.12062	0.168916	0.116191	0.0783425	0.185567	0.0118457	0.997737	4.47777e-05
PC(26:1)	1.03108	0.614948	0.579032	0.00394075	0.23181	0.087957	0.276408	0.00566073	0.00560053	0.0231269	9.11521e-06
PC(26:0)	3.60723	6.12753	7.7073	6.81038	0.679099	0.808899	0.481143	0.487142	0.0006976	4.10439e-06	2.65189e-05
PC(28:1)	1.54763	2.40122	1.82933	0.0247106	0.32575	0.596582	0.169252	0.00735515	0.022912	0.124512	6.09979e-06
PC(28:0)	2.02442	3.64756	6.33976	5.13961	0.386089	0.527331	0.449513	0.310882	0.000538876	2.03514e-07	6.3836e-07
PC(30:1)	0.287325	0.497835	0.467281	0.0034951	0.0692621	0.130335	0.0633213	0.00322	0.0128184	0.002659	1.63644e-05
PC(30:0)	0.233082	0.371864	0.616007	0.535983	0.0286187	0.0327257	0.0474087	0.0266677	9.82236e-05	3.04499e-07	1.26105e-07
PC(32:1)	0.13531	0.153945	0.184722	0	0.0192153	0.0900078	0.0178392	0	0.662754	0.00293965	2.6437e-07
PC(32:0)	0.220829	0.307871	0.292296	0.212466	0.0232748	0.0206459	0.0267792	0.0160189	0.000244177	0.00199135	0.526631
PC(34:2)	0.796668	0.620533	0.493515	0	0.111198	0.0687161	0.0310044	0	0.0167367	0.000373322	2.31145e-07
PC(34:1)	0.583623	0.981856	1.67479	0.00652542	0.112909	0.331431	0.104551	0.0145913	0.0345366	2.50433e-07	3.30712e-06
PC(34:0)	0.276371	0.437261	0.400437	0.194663	0.0350874	0.0544892	0.0259016	0.0192218	0.000540276	0.000218014	0.00183361
PC(36:3)	0.2404	0.420632	0.379256	0	0.0864001	0.173381	0.0259302	0	0.0710684	0.00879794	0.000253389
PC(36:2)	1.62487	2.85431	2.48513	0	0.317104	0.894096	0.382499	0	0.0199563	0.00473076	3.04696e-06
PC(36:1)	0.111064	0.1953	0.421287	0.00486487	0.022408	0.0515061	0.030208	0.00501483	0.0100292	7.69427e-08	6.60168e-06
PC(36:0)	0.100409	0.153291	0.104517	0.06535	0.0171212	0.0148505	0.015359	0.00687231	0.000805169	0.7001	0.00280192
PC(42:1)	0.217792	0.418895	0.703551	0	0.0321348	0.141515	0.0968839	0	0.0146939	5.32729e-06	3.55846e-07
PC(44:1)	0.0809425	0.152068	0.172344	0	0.0123804	0.0424921	0.0213709	0	0.00704902	3.42045e-05	4.70244e-07
PC	14.4649	21.9951	26.1513	15.3656	2.4443	3.49698	1.6728	1.00637	0.00425685	2.14471e-05	0.467976
LPE(14:0)	0.0396674	0.0218171	0.0297901	0.0170335	0.004989	0.00312169	0.0113006	0.00321444	0.000140346	0.11159	2.74936e-05
LPE(16:1)	0	0	0	0	0	0	0	0
LPE(16:0)	0.651832	0.265114	0.495134	0.254044	0.147919	0.0405678	0.138994	0.0526547	0.000488302	0.122578	0.000473083
LPE(18:2)	0.045016	0.0250074	0.023389	0	0.0118266	0.00368597	0.00616587	0	0.00686484	0.00672538	2.78847e-05
LPE(18:1)	1.32328	0.518429	0.631574	0.0460233	0.260998	0.0870221	0.125383	0.0174969	0.000180087	0.000692738	4.38932e-06
LPE(18:0)	0.798216	0.362455	0.853455	0.490851	0.153949	0.0498457	0.183656	0.0620107	0.000315732	0.620195	0.00324862
LPE(20:1)	0.257742	0.158488	0.118584	0.00610134	0.0700666	0.0381186	0.0294559	0.0085458	0.0238349	0.00346653	4.47978e-05
LPE(20:0)	0.0925036	0.0710423	0.102162	0.0918868	0.0201049	0.0113337	0.0255615	0.0101813	0.0711932	0.525314	0.952696
LPE(24:0)	0.147989	0.0795179	0.514629	0.219118	0.0367363	0.00838279	0.0446569	0.0180322	0.00361713	5.96122e-07	0.00463196
LPE(26:0)	0.0970238	0.0557793	0.170529	0.0588821	0.0177035	0.0151274	0.0242163	0.00600092	0.00417409	0.000588003	0.00184371
LPE(28:0)	0.0298541	0.0182554	0.0176118	0.0048145	0.0203292	0.0245938	0.00369437	0.00659288	0.43984	0.221806	0.0306575
LPE	3.48312	1.57591	2.95686	1.18875	0.595398	0.141423	0.552732	0.148183	0.000116204	0.185515	3.1722e-05
PE(22:0)	0.171352	0.147168	0.101909	0.337219	0.0165516	0.0367393	0.00534752	0.0124512	0.216435	1.96699e-05	9.69406e-08
PE(24:0)	1.00133	0.786896	0.597784	1.82822	0.0983508	0.254291	0.057573	0.0597344	0.116689	4.70277e-05	2.25803e-07
PE(26:1)	0.259967	0.206727	0.12276	0.0159254	0.0482102	0.0828807	0.0324225	0.009239	0.249546	0.000745512	3.83068e-06
PE(26:0)	9.34877	7.8437	6.90924	13.9969	0.904751	1.50693	0.254598	0.515468	0.0918604	0.000403395	8.60679e-06
PE(28:1)	5.34844	4.40878	2.76447	0.109849	0.567512	0.866727	0.246164	0.0418324	0.0770788	1.40943e-05	3.24778e-08
PE(28:0)	12.2743	11.018	10.4529	18.5175	0.646223	1.55831	0.230044	0.731741	0.134444	0.000346913	5.57835e-07
PE(30:1)	3.85339	3.41141	1.41241	0.0678546	0.686536	0.665818	0.12497	0.0323326	0.33165	5.13373e-05	1.75827e-06
PE(30:0)	2.31811	2.317	2.08131	4.38914	0.413084	0.459565	0.15848	0.513555	0.99691	0.265657	0.000109702
PE(32:1)	0.645212	0.599823	0.265184	0.0178037	0.148051	0.131498	0.0334403	0.0119873	0.622117	0.00051104	1.29779e-05
PE(32:0)	0.174831	0.162984	0.21478	0.466673	0.0233829	0.0228502	0.0204758	0.0341418	0.441232	0.0206987	2.61263e-07
PE(34:2)	0.186916	0.164521	0.162368	0	0.0231836	0.0172011	0.0107013	0	0.121022	0.0638075	9.1957e-08
PE(34:1)	0.922614	0.758521	0.918223	0.0802287	0.0689421	0.0470754	0.0261865	0.0300102	0.00230129	0.897377	6.8985e-09
PE(34:0)	0.983807	0.989375	1.23344	1.30282	0.108798	0.0881647	0.0704656	0.0647478	0.931351	0.00259377	0.000490291
PE(36:3)	0.558985	0.395912	0.361088	0	0.0703898	0.0426924	0.0583809	0	0.00219905	0.00129004	1.03523e-07
PE(36:2)	4.63569	3.59655	3.20264	0.00147172	0.504628	0.385337	0.172338	0.00329087	0.00640512	0.000320087	3.31122e-08
PE(36:1)	0.778783	0.653687	0.860685	0.0752788	0.0801866	0.0799936	0.0314303	0.0399566	0.0387315	0.0661652	1.1304e-07
PE(36:0)	0.762659	0.850589	0.635363	0.694925	0.136095	0.221935	0.069286	0.0638491	0.471757	0.0993401	0.343187
PE(38:3)	0.447968	0.360914	0.121676	0	0.182169	0.0865146	0.0429306	0	0.362696	0.00455534	0.000574653
PE(42:1)	0.332452	0.3487	0.797323	0.0696831	0.0903099	0.0535542	0.0727862	0.027756	0.738256	1.91194e-05	0.000254102
PE(44:1)	0.462167	0.480153	0.48508	0.0591187	0.108701	0.170004	0.0657786	0.0244154	0.846997	0.697331	4.03047e-05
PE(48:1)	0	0	0	0	0	0	0	0
PE	45.4677	39.5014	33.7007	42.0306	1.57436	5.31637	1.16183	1.38333	0.0427648	8.96167e-07	0.00633521
MMPE(24:0)	0.240803	0.159258	0.0706431	0.426909	0.0194509	0.0780637	0.010252	0.0139661	0.0531825	1.26661e-07	1.22509e-07
MMPE(26:0)	1.44557	1.088	0.557163	1.98628	0.116214	0.314063	0.0914371	0.0448711	0.0440169	9.0304e-07	1.06065e-05
MMPE(28:1)	1.06391	0.751484	0.23957	0.0338365	0.132603	0.243625	0.028796	0.00621275	0.0358839	8.29021e-07	1.2405e-07
MMPE(28:0)	0.780373	0.656054	0.466165	1.05239	0.0637884	0.136019	0.0523934	0.0162035	0.101422	2.78811e-05	1.52426e-05
MMPE(30:0)	0.041818	0.0274073	0.0431477	0.0659156	0.00465554	0.00804519	0.0131033	0.00365073	0.008484	0.836042	1.69766e-05
MMPE(32:0)	0.0456692	0.0331152	0.018222	0.0815224	0.00757099	0.00672274	0.00379679	0.00427797	0.0242033	8.83722e-05	1.55215e-05
MMPE(34:1)	0.0939887	0.0630896	0.0506533	0.00720928	0.00965086	0.0115932	0.00793911	0.00679817	0.00180114	5.46345e-05	1.89171e-07
MMPE(34:0)	0.183406	0.182706	0.12008	0.153075	0.0111146	0.00820564	0.00709348	0.00381072	0.912659	4.97209e-06	0.000418245
MMPE	3.89554	2.96111	1.56565	3.80714	0.304031	0.789559	0.201995	0.0619571	0.0387354	5.66103e-07	0.541853
DMPE(36:2)	3.0326	2.60322	0.834663	0	0.959889	0.797271	0.225464	0	0.463734	0.00107349	0.000105643
DMPE	3.0326	2.60322	0.834663	0	0.959889	0.797271	0.225464	0	0.463734	0.00107349	0.000105643
LPI(8:0)	0.209493	0.26746	0.406566	0.144967	0.0582492	0.0665143	0.0235512	0.0153118	0.18081	0.000111114	0.0434733
LPI(10:0)	0.773278	1.03896	1.8648	0.641187	0.293518	0.433321	0.221325	0.104493	0.289197	0.00016258	0.370879
LPI(12:0)	0.0806258	0.106444	0.182327	0.0756775	0.0231121	0.0443838	0.0186771	0.0117942	0.281927	6.00055e-05	0.681035
LPI(14:0)	0.0155576	0.0174976	0.025701	0.0154114	0.00195903	0.0032664	0.00159815	0.0017185	0.287695	1.89722e-05	0.903241
LPI(16:0)	0.342453	0.384387	0.545571	0.155318	0.0651678	0.0687823	0.0581475	0.027211	0.351351	0.000822113	0.000351595
LPI(18:2)	0.00380523	0.00292642	0.00472689	0	0.00172422	0.00138676	0.00181808	0	0.400405	0.434622	0.00114245
LPI(18:1)	0.0594864	0.0650319	0.0686501	0	0.00789063	0.00786249	0.00665362	0	0.29795	0.0823774	1.55408e-07
LPI(18:0)	0.400396	0.446349	0.81339	0.218758	0.0974103	0.062686	0.0554182	0.0454904	0.400927	3.52722e-05	0.00540462
LPI(24:0)	0.0186464	0.0232147	0.050788	0.00778449	0.00547792	0.00536204	0.00328058	0.00243444	0.219367	3.48639e-06	0.00367551
LPI	1.90374	2.35227	3.96252	1.2591	0.537848	0.675908	0.356591	0.202129	0.279076	9.86518e-05	0.036443
PI(22:0)	0.0592022	0.0594191	0.0616896	0.140523	0.00590446	0.00470755	0.00596773	0.00891425	0.950366	0.526259	1.45096e-07
PI(24:0)	0.536131	0.517701	0.454671	0.787773	0.0709222	0.0698726	0.0657041	0.0543904	0.68979	0.0963019	0.000233877
PI(26:0)	4.10021	4.74713	4.5293	5.78211	0.478989	0.599862	0.304498	0.323607	0.0962483	0.129414	0.00018692
PI(28:1)	0.687001	0.827693	0.580051	0.0167066	0.145507	0.14836	0.0861069	0.00514771	0.168511	0.194953	6.8329e-06
PI(28:0)	6.47705	7.84244	9.33545	11.6431	0.528299	1.04232	0.373977	0.572579	0.0309999	9.32549e-06	4.21447e-07
PI(30:1)	0.180761	0.224808	0.188539	0.00659891	0.0282806	0.0491064	0.0158203	0.00253641	0.120402	0.606095	7.69817e-07
PI(30:0)	1.22616	1.53933	2.0655	1.81175	0.0761753	0.244667	0.0594957	0.0676745	0.0257369	5.13855e-08	1.27005e-06
PI(32:1)	0.0486264	0.0532728	0.0567384	0.00152601	0.0075227	0.0072819	0.00811234	0.000904228	0.3501	0.139733	6.94382e-07
PI(32:0)	0.136055	0.147792	0.216304	0.153575	0.0122062	0.0193329	0.0101969	0.00527773	0.284164	3.42539e-06	0.0185401
PI(34:2)	0.0829428	0.0798679	0.102104	0	0.0247878	0.0156315	0.0247919	0	0.820398	0.25645	7.04604e-05
PI(34:1)	0.589114	0.63284	0.688389	0.0273194	0.0735267	0.0818559	0.0580162	0.0107907	0.400139	0.045237	1.52096e-07
PI(34:0)	0.12905	0.134402	0.186134	0.157361	0.0187138	0.0215609	0.00906236	0.0116978	0.686114	0.000277341	0.0208753
PI(36:3)	0.0433386	0.0430432	0.0463781	0	0.0123238	0.0136528	0.00958515	0	0.972235	0.674833	4.94187e-05
PI(36:2)	0.33508	0.352158	0.365865	0	0.0542098	0.0652959	0.0346272	0	0.664675	0.315785	7.25455e-07
PI(36:1)	0.603621	0.630709	0.905789	0.0319998	0.0519295	0.0803452	0.0674535	0.0115907	0.544318	4.62169e-05	9.60973e-09
PI	15.2344	17.8326	19.7829	20.5604	1.45517	2.33401	1.06166	1.02245	0.0676289	0.000483408	0.000153261
LPS(10:0)	0.207611	0.188869	0.196262	0.166184	0.0858297	0.0222969	0.0361939	0.0239573	0.649134	0.792192	0.328955
LPS(12:0)	0.0351163	0.0273552	0.0304432	0.0148069	0.0111179	0.00465931	0.00694827	0.00224096	0.187929	0.44845	0.00392691
LPS(16:0)	0.0463466	0.0379317	0.040425	0.0247185	0.00926477	0.00780663	0.00494697	0.00261591	0.159001	0.242934	0.00102229
LPS(18:1)	0.0200491	0.013204	0.0133363	0.000308803	0.00571031	0.00369445	0.0023062	0.000690504	0.0545264	0.0407339	5.8837e-05
LPS(18:0)	0.0750413	0.0597261	0.100939	0.0690961	0.0204378	0.0151162	0.00781462	0.00735125	0.214838	0.0294146	0.55749
LPS(22:1)	0.0163913	0.0236438	0.0149295	0	0.0110703	0.0119659	0.00713683	0	0.348952	0.810256	0.0106846
LPS	0.400555	0.35073	0.396335	0.275114	0.129599	0.0253035	0.0498888	0.0284602	0.423319	0.947485	0.0674565
PS(24:0)	0.0301392	0.0218684	0.0127593	0.1409	0.00597069	0.00997965	0.00287025	0.0138821	0.150435	0.000375787	1.93584e-07
PS(26:0)	0.779421	0.686975	0.430574	1.96826	0.132055	0.153707	0.0452405	0.0916944	0.337539	0.000517363	1.80652e-07
PS(28:1)	0.0733933	0.0544445	0.0268649	0.00947478	0.0106887	0.00689482	0.00221777	0.00378803	0.0103666	1.21384e-05	1.47369e-06
PS(28:0)	1.70275	1.50983	1.24593	3.76285	0.281196	0.354687	0.0938106	0.136097	0.368456	0.00874685	4.39955e-07
PS(30:1)	0.0453551	0.0329926	0.0190159	0	0.00669599	0.00335117	0.00198482	0	0.00611427	2.98208e-05	3.57473e-07
PS(30:0)	0.446939	0.35551	0.384708	0.374723	0.0728096	0.0921373	0.0218459	0.0256468	0.119875	0.104547	0.0698155
PS(32:1)	0.00931869	0.00611594	0.0029626	0	0.00193123	0.00256376	0.00287788	0	0.0561925	0.00343387	4.79951e-06
PS(32:0)	0.0278151	0.0176147	0.0292406	0.0114343	0.00213392	0.00523817	0.00583891	0.00146888	0.00377461	0.621979	6.08851e-07
PS(34:2)	0.0228108	0.0203901	0.0158694	0	0.00604305	0.00655783	0.00527302	0	0.5607	0.0889911	2.96298e-05
PS(34:1)	0.240677	0.18797	0.180304	0.0296542	0.0175895	0.0190786	0.0310548	0.00772787	0.00189482	0.00536885	8.06722e-09
PS(36:3)	0.00626396	0.00389208	0.00114092	0	0.00358842	0.0015859	0.0015733	0	0.213397	0.0191829	0.00452365
PS(36:2)	0.0823277	0.0601317	0.043889	0	0.00245072	0.00831629	0.00565848	0	0.000441683	6.79724e-07	1.09927e-12
PS(36:1)	0.275632	0.224034	0.292443	0.0537641	0.0209656	0.0224908	0.0333959	0.0144157	0.00560466	0.368342	4.97313e-08
PS(40:1)	0.0037455	0.00330096	0.00525603	0	0.00423189	0.00589766	0.00530515	0	0.894462	0.632075	0.0831689
PS	3.74659	3.18507	2.69096	6.35107	0.516235	0.626444	0.213114	0.222241	0.160499	0.00289015	6.50556e-06
LPG(12:0)	0.00206262	0.00130362	0.00154825	0.00127953	0.000276256	0.000111325	0.000453194	0.000286326	0.000455339	0.0621086	0.00228368
LPG(16:0)	0.00611745	0.00310267	0.00257854	0.000528308	0.00187658	0.00125772	0.000765537	0.000551362	0.0174911	0.00451616	0.000211432
LPG(18:1)	0.0018162	0.000364994	0	0	0.000859623	0.000501994	0	0	0.0115309	0.00149377	0.00149377
LPG(18:0)	0.00329009	0.00188465	0.00221193	0	0.000746046	0.000997143	0.000643801	0	0.0356126	0.0401561	9.42134e-06
LPG	0.0132864	0.00665593	0.00633872	0.00180784	0.00335916	0.0025707	0.00169671	0.000542864	0.0080198	0.0033072	6.65219e-05
PG(26:0)	0.0639827	0.0414197	0.019324	0.0342868	0.0153431	0.0244377	0.00230326	0.00220768	0.118507	0.000201209	0.00267412
PG(28:1)	0.0115629	0.0067263	0.00239004	0	0.00315906	0.00289981	0.00052342	0	0.0356943	0.000207912	3.70427e-05
PG(28:0)	0.0677122	0.0464289	0.0330768	0.0439656	0.0127158	0.028051	0.00409074	0.00233482	0.160871	0.000406094	0.00340386
PG(30:0)	0.0124912	0.00945079	0.00991582	0.00475854	0.00250871	0.00404371	0.00139827	0.00058046	0.190959	0.0798846	0.000150382
PG(34:1)	0.0166554	0.0110241	0.00821777	0	0.00300074	0.00392003	0.00115134	0	0.0341395	0.000374119	1.6578e-06
PG(34:0)	0.00334023	0.0048036	0.00503767	0.00340952	0.00196422	0.000946728	0.000717356	0.000823524	0.171831	0.107052	0.94379
PG(36:2)	0.013063	0.00943875	0.00439969	0	0.00235021	0.00185923	0.00127181	0	0.0268926	8.81213e-05	1.64007e-06
PG(36:1)	0.0063437	0.00279666	0.00567516	0	0.00140392	0.00316402	0.000936787	0	0.0511587	0.4016	7.85795e-06
PG	0.195151	0.132089	0.088037	0.0864204	0.0392641	0.0672204	0.0103119	0.00563059	0.107662	0.000361738	0.000280241
LPA(18:1)	0.0108298	0.00900818	0.00205636	0	0.00756553	0.00370345	0.00296804	0	0.641655	0.0422469	0.0125963
LPA(18:0)	0.0200027	0.0232646	0.0220341	0.0278729	0.00556287	0.00887455	0.00585497	0.00526721	0.505918	0.58923	0.0506958
LPA	0.0308325	0.0322728	0.0240905	0.0278729	0.0123772	0.0113064	0.0057958	0.00526721	0.85244	0.302073	0.635942
PA(22:0)	0.00782618	0.0104329	0.00715237	0.04113	0.00366088	0.00471531	0.00353433	0.0129932	0.357453	0.774702	0.000562592
PA(24:0)	0.0819587	0.105048	0.0469371	0.175819	0.0156072	0.0225561	0.00806866	0.0279592	0.0965735	0.00211894	0.000177634
PA(26:1)	0.0265097	0.0312627	0.00878528	0	0.00562801	0.00747501	0.00531924	0	0.288903	0.000909504	5.75447e-06
PA(26:0)	0.380784	0.49163	0.266601	0.893716	0.0370756	0.0805865	0.0734489	0.138232	0.0234074	0.0145947	4.31209e-05
PA(28:1)	0.196962	0.245981	0.0827795	0.0135214	0.0114514	0.0445355	0.0240154	0.00402518	0.0442933	1.15354e-05	6.42253e-10
PA(28:0)	0.28181	0.35571	0.297296	1.06764	0.0408295	0.0381276	0.0776973	0.219506	0.0182022	0.703519	4.91216e-05
PA(30:1)	0.0486655	0.0578691	0.0310507	0.0051051	0.00328749	0.0137528	0.00720815	0.00298175	0.183642	0.00109081	1.96143e-08
PA(30:0)	0.0458189	0.0603414	0.066147	0.117254	0.00973576	0.00871792	0.0130296	0.0244602	0.0378256	0.023391	0.000300085
PA(32:1)	0.00829197	0.00833406	0.00439164	0	0.00499371	0.00341896	0.00298639	0	0.987973	0.172284	0.00593114
PA(32:0)	0.0102733	0.01262	0.00771928	0.0364801	0.00587763	0.00370848	0.00606596	0.0127359	0.471871	0.518018	0.00308913
PA(34:2)	0.0105944	0.00851345	0.00558984	0	0.00634946	0.00683625	0.00536485	0	0.631398	0.215128	0.00577959
PA(34:1)	0.0503495	0.0573652	0.0445482	0.00161881	0.00571402	0.0150491	0.0109712	0.00222826	0.358332	0.324968	1.03092e-07
PA(34:0)	0.0255311	0.0440157	0.0191185	0.103093	0.00440988	0.00672474	0.00500849	0.0411155	0.000885347	0.0639026	0.00302054
PA(36:3)	0.0241861	0.0228568	0.00766129	0	0.0148909	0.00619017	0.0106223	0	0.858356	0.0780455	0.00666712
PA(36:2)	0.172287	0.16955	0.0682463	0	0.0128451	0.036128	0.0159965	0	0.877146	3.2958e-06	1.65722e-09
PA(36:1)	0.0201819	0.0217948	0.0199134	0	0.00489198	0.00777771	0.00661895	0	0.704914	0.943649	1.54505e-05
PA(36:0)	0.00689437	0.0197669	0.00320986	0.0398572	0.00640425	0.00659148	0.00293171	0.0118868	0.0139733	0.275779	0.000602319
PA(42:1)	0.0249455	0.04934	0.0368179	0.0195497	0.0163218	0.00933561	0.0125451	0.0116018	0.019861	0.233224	0.563517
PA(44:1)	0.0147321	0.025298	0.00370583	0	0.0054376	0.00443609	0.00522072	0	0.00983378	0.0113432	0.000303157
PA	1.4386	1.79773	1.02767	2.51478	0.109945	0.292854	0.259623	0.480436	0.0332754	0.0115435	0.00122036
CL(48:0)	0.00422318	0.00416558	0.00318154	0.0203804	0.00239422	0.00159732	0.00192052	0.000544682	0.965401	0.469701	4.47348e-07
CL(50:0)	0.0137645	0.01396	0.0119223	0.0437533	0.00318767	0.00176607	0.00225863	0.00282324	0.90747	0.322496	2.64114e-07
CL(52:1)	0.00313952	0.00222399	0.000398528	0	0.00192463	0.00150214	0.000566944	0	0.426086	0.0157072	0.00651741
CL(52:0)	0.0410439	0.0382862	0.0361806	0.0754241	0.00570952	0.00583473	0.00443252	0.00492982	0.471683	0.170869	7.36703e-06
CL(54:1)	0.0168144	0.0132014	0.0066223	0	0.00258522	0.00130832	0.00222528	0	0.0236207	0.000155683	4.8957e-07
CL(54:0)	0.0737115	0.0787221	0.0828111	0.125933	0.00997041	0.0127892	0.012453	0.00888712	0.509176	0.237924	2.2924e-05
CL(56:1)	0.0467197	0.0368239	0.0277134	0.0150056	0.0206983	0.00762594	0.00749167	0.00440089	0.345166	0.0896232	0.0100622
CL(56:0)	0.0642269	0.0734214	0.100974	0.117944	0.0110459	0.0144294	0.0126468	0.00959563	0.290664	0.00120372	3.62454e-05
CL(58:1)	0.0165237	0.0173253	0.0146049	0	0.00280353	0.00250618	0.00228953	0	0.646374	0.269884	1.04637e-06
CL(58:0)	0.0265547	0.0321039	0.0512301	0.0447392	0.00587762	0.0062709	0.00688918	0.00282582	0.186812	0.000291746	0.000249761
CL(60:2)	0.00191368	0.000909049	0.000823	0	0.00183334	0.0013381	0.000754277	0	0.35129	0.253561	0.0478575
CL(60:1)	0.0152072	0.0152677	0.0136429	0	0.00255025	0.0033056	0.00287893	0	0.974963	0.389659	9.5666e-07
CL(60:0)	0.00364376	0.00643895	0.0103157	0.00747345	0.00200152	0.00190679	0.00114393	0.00126712	0.0536407	0.00019387	0.00683238
CL(64:3)	0.00683159	0.0106612	0.00546464	0.00206246	0.00364538	0.00891945	0.00846224	0.00203761	0.400098	0.748614	0.0339865
CL(64:2)	0.0084404	0.00812055	0.00770682	0	0.00313139	0.000548871	0.00385234	0	0.827643	0.749572	0.000313772
CL(64:1)	0.0147421	0.0153128	0.0191353	0.00266691	0.00795014	0.00750455	0.00919395	0.00212474	0.909953	0.442337	0.0111688
CL(66:3)	0.00121249	0.00321156	0.00123447	0.000185521	0.00226296	0.00311374	0.0021098	0.000414838	0.278998	0.987718	0.347442
CL(66:2)	0.00167303	0.0015285	0.00213218	0	0.00159369	0.000939096	0.0013707	0	0.865645	0.638355	0.0468726
CL(66:1)	0.0020126	0.00406059	0.00455244	0.000471529	0.0015519	0.00327701	0.00446636	0.000649847	0.242163	0.264055	0.0747229
CL(68:3)	0.00581707	0.00395216	0.00474866	0.0016593	0.00554183	0.00190099	0.00522951	0.00119134	0.496841	0.761893	0.139605
CL(68:2)	0	0.00012766	9.14776e-05	0	0	0.000285456	0.00020455	0	0.346594	0.346594
CL(70:4)	0	0	0	0	0	0	0	0
CL(70:3)	0.000177431	0.000831547	0.00148569	0	0.000396748	0.000882138	0.00211976	0	0.168943	0.211983	0.346594
CL(70:2)	0	0	0.000172535	0	0	0	0.0003858	0		0.346594
CL(72:4)	0	0	0	0	0	0	0	0
CL(72:3)	0	0	0	0	0	0	0	0
CL(72:2)	0	0	0	0	0	0	0	0
CL	0.368393	0.380656	0.407144	0.457698	0.0631173	0.0634368	0.0406105	0.0325095	0.767116	0.281613	0.0227497
Cer(36:1:2)	0.758045	0.592914	0.594756	0.0371588	0.0947774	0.0590372	0.0515179	0.0103427	0.0107487	0.00957411	1.51859e-07
Cer(36:0:2)	1.02046	0.426909	0.723003	2.32204	0.127467	0.0594958	0.0956419	0.566955	1.30794e-05	0.00310563	0.00104186
Cer(36:1:3)	0.445103	0.207308	0.137299	0	0.128439	0.0575888	0.0082345	0	0.00540696	0.000687714	5.48894e-05
Cer(36:0:3)	0.116291	0.0523619	0.0706081	0.0360711	0.0260538	0.0108328	0.0045339	0.00654893	0.000969472	0.00479047	0.000156344
Cer(38:1:2)	0.011379	0.00895854	0.00180375	0	0.0188444	0.0152929	0.00403331	0	0.829115	0.29883	0.213899
Cer(38:0:2)	0.0288278	0.01542	0.00482289	0.0381282	0.0369324	0.0241742	0.00661616	0.0325197	0.516171	0.190421	0.683706
Cer(38:1:3)	0.0164964	0.0139073	0	0	0.0239179	0.0202711	0	0	0.858092	0.161588	0.161588
Cer(38:0:3)	0.0150366	0.0116407	0.0103837	0.00202733	0.0204932	0.0182949	0.00539739	0.00281707	0.789241	0.636649	0.197284
Cer(44:0:3)	0.212944	0.130966	0.229112	0.0362647	0.114834	0.0650411	0.0144327	0.0119306	0.202283	0.762756	0.00906206
Cer(44:0:4)	0.214021	0.119168	0.121098	0.0238451	0.120865	0.0810887	0.0313662	0.0161767	0.183154	0.134683	0.00823162
Cer	2.83861	1.57955	1.89289	2.49553	0.468466	0.225523	0.0935141	0.628776	0.000634654	0.00220654	0.35655
IPC(36:1:2)	0.396382	0.622788	0.284921	0.00327001	0.07109	0.079709	0.0369533	0.00433611	0.00146392	0.0144294	1.73007e-06
IPC(36:0:2)	0.19788	0.42022	0.118313	0.224035	0.0360338	0.0459249	0.00949923	0.0187507	2.77484e-05	0.00140077	0.187884
IPC(36:1:3)	0.0799466	0.136204	0.0293341	0	0.0228768	0.046454	0.00344013	0	0.0412429	0.00120581	5.1691e-05
IPC(36:0:3)	0.0165431	0.0272755	0.0177811	0	0.00445437	0.00757343	0.00264978	0	0.0257925	0.607789	3.33374e-05
IPC(38:1:2)	0	0	0	0	0	0	0	0
IPC(38:0:3)	0	0.00172614	0	0	0	0.00183908	0	0	0.0690724
IPC(44:0:3)	0.0457278	0.129906	0.0465696	0	0.0115931	0.0392708	0.00840343	0	0.00176247	0.898652	2.14944e-05
IPC(44:0:4)	0.00856632	0.0197017	0.00999259	0	0.00334056	0.00986257	0.00248411	0	0.0437742	0.465617	0.000436933
IPC	0.745046	1.35782	0.506912	0.227305	0.127859	0.184052	0.0537087	0.0210629	0.000285004	0.00494996	1.95595e-05
MIPC(36:1:2)	0.318324	0.245291	0.549042	0.0044144	0.108125	0.0479899	0.0797213	0.00310726	0.204777	0.00494476	0.000190272
MIPC(36:0:2)	1.234	0.945521	1.49971	3.14452	0.451898	0.175098	0.18819	0.218143	0.219869	0.25946	2.78284e-05
MIPC(36:1:3)	0.366378	0.237973	0.242214	0.00182202	0.0929431	0.0502459	0.0443286	0.00407417	0.0263486	0.0272327	2.25525e-05
MIPC(36:0:3)	0.105485	0.0844225	0.136093	0.0112992	0.0321503	0.0116089	0.0157757	0.00268511	0.205562	0.0923712	0.000182654
MIPC(44:0:3)	0.224804	0.201164	0.386044	0.0107961	0.0847455	0.0383638	0.0815491	0.00465187	0.585472	0.0154506	0.000488037
MIPC(44:0:4)	0.126493	0.1349	0.191812	0	0.040997	0.0494161	0.0508222	0	0.777138	0.0557012	0.000124626
MIPC	2.37548	1.84927	3.00491	3.17286	0.742703	0.227267	0.432437	0.220783	0.168255	0.140125	0.0503808
DG(22:0)	0.101831	0.168028	0.169103	0.369645	0.0165094	0.0170166	0.0211255	0.0339976	0.000247525	0.000504034	2.51778e-07
DG(24:0)	0.499716	0.690733	0.616796	1.01774	0.0365645	0.0410057	0.0542756	0.0320986	5.36209e-05	0.00394772	1.0318e-08
DG(26:1)	0.122979	0.119542	0.0546897	0	0.0195932	0.0135455	0.0211218	0	0.755205	0.000728204	6.44568e-07
DG(26:0)	2.19973	2.90491	3.14692	3.4341	0.178599	0.199509	0.330151	0.167199	0.000366379	0.000485644	3.42594e-06
DG(28:1)	1.3432	1.6022	1.0385	0	0.257278	0.192361	0.153423	0	0.109073	0.0525229	2.64371e-06
DG(28:0)	2.5747	3.70587	5.134	5.16373	0.19988	0.265575	0.557953	0.232572	6.24808e-05	1.10183e-05	6.4095e-08
DG(30:1)	0.358638	0.413571	0.355451	0	0.0609178	0.0487615	0.0599062	0	0.154087	0.935576	1.0555e-06
DG(30:0)	0.484862	0.670803	0.966244	0.672894	0.0405998	0.0501659	0.0941638	0.0491403	0.000199889	5.90256e-06	0.000170076
DG(32:1)	0.161045	0.198742	0.166403	0	0.0521683	0.0667835	0.0322754	0	0.349022	0.850017	0.000124178
DG(32:0)	0.202596	0.279091	0.299844	0.268697	0.0384473	0.0501047	0.0316051	0.0735428	0.0267263	0.00238316	0.112763
DG(34:2)	0.116091	0.155349	0.141559	0	0.0928659	0.0975793	0.0211385	0	0.532892	0.566423	0.0233668
DG(34:1)	0.647787	0.704673	1.0374	0.0401532	0.127172	0.133404	0.169846	0.0192014	0.509619	0.00340971	5.62588e-06
DG(34:0)	0.567445	0.798046	0.661526	0.685611	0.0387933	0.0847273	0.0671887	0.131886	0.000551589	0.0265949	0.0908306
DG(36:3)	0.442677	0.408663	0.303593	0	0.1373	0.109707	0.0432193	0	0.676608	0.0627291	9.16e-05
DG(36:2)	2.54537	2.49337	1.89495	0.00536344	0.405469	0.128027	0.353394	0.011993	0.79142	0.0269063	6.56586e-07
DG(36:1)	0.443049	0.620371	0.898987	0	0.228435	0.275047	0.157248	0	0.299658	0.00625321	0.00248897
DG(36:0)	0.286591	0.346802	0.225288	0.307004	0.0465031	0.0660183	0.0234924	0.0658005	0.134015	0.0301296	0.586595
DG(42:2)	0.178773	0.203809	0.276685	0	0.0365739	0.0225485	0.0324051	0	0.228847	0.00205439	4.35411e-06
DG(42:1)	0.64998	0.910652	1.15134	0.0982388	0.0479658	0.218549	0.202652	0.050037	0.0313708	0.000659068	1.0163e-07
DG(44:1)	0.375936	0.420317	0.355239	0.0416656	0.0526737	0.0750088	0.0578247	0.0454929	0.310476	0.570419	4.97168e-06
DG	14.303	17.8155	18.8945	12.1048	1.9146	1.42863	2.30416	0.747721	0.011057	0.0089931	0.0437643
TG(38:0)	0.720495	0.57202	1.91314	0.179468	0.230209	0.110015	0.17304	0.0332208	0.229406	1.50218e-05	0.000821156
TG(40:1)	0.383273	0.373224	0.552642	0	0.0240374	0.0890316	0.10926	0	0.81362	0.00956645	4.19341e-10
TG(40:0)	0.457268	0.531684	1.49593	0.157938	0.0893811	0.118302	0.146955	0.0114929	0.294305	8.6826e-07	7.42364e-05
TG(42:2)	0.137292	0.114465	0.166571	0	0.0122543	0.0188212	0.0397504	0	0.0526646	0.154151	6.89749e-09
TG(42:1)	0.575295	0.582701	0.958462	0	0.0391555	0.149872	0.172456	0	0.917485	0.00128021	8.03553e-10
TG(42:0)	0.519072	0.651394	1.73636	0.164177	0.0910668	0.157934	0.218778	0.018245	0.143251	2.99036e-06	2.71061e-05
TG(44:3)	0.0959644	0.0656516	0.0835672	0.000630574	0.0154548	0.0113309	0.0161206	0.00141001	0.00765329	0.249656	7.60906e-07
TG(44:2)	0.559362	0.427387	0.541349	0	0.0459319	0.0609445	0.125492	0	0.00476192	0.770789	3.56393e-09
TG(44:1)	1.17342	1.0139	2.14106	0.0220942	0.395052	0.33196	0.399848	0.00546583	0.508954	0.00488168	0.000184942
TG(44:0)	0.470362	0.565574	1.85855	0.17059	0.0892529	0.14683	0.242137	0.032537	0.250453	2.10564e-06	0.000106533
TG(46:3)	0.262413	0.180681	0.18727	0	0.0495804	0.0434895	0.0412385	0	0.0242549	0.0313498	2.38263e-06
TG(46:2)	1.04522	0.906965	1.09103	0	0.110842	0.23535	0.260055	0	0.26877	0.726446	2.68799e-08
TG(46:1)	0.788088	0.753678	2.12621	0.0442153	0.255942	0.258731	0.371613	0.0107244	0.837847	0.000163983	0.000189452
TG(46:0)	0.27768	0.323684	1.24289	0.102486	0.0688655	0.0782953	0.182035	0.00550009	0.352767	3.90267e-06	0.000470113
TG(48:3)	0.0457798	0.0369264	0.0527608	0	0.00685132	0.0137293	0.0102054	0	0.23302	0.239796	3.97262e-07
TG(48:2)	0.177974	0.217083	0.2714	0.00758714	0.00998063	0.102477	0.0527845	0.00787392	0.420378	0.00461683	1.66677e-09
TG(48:1)	0.183215	0.280238	0.452357	0.086278	0.0243445	0.0985785	0.0594904	0.0207701	0.0651202	1.38478e-05	0.000141601
TG(48:0)	0.162919	0.166506	0.395006	0.0358078	0.0504637	0.0539377	0.0574676	0.00416391	0.916194	0.000139855	0.000502423
TG(50:3)	0.0258242	0.0330973	0.0430994	0.00160933	0.0069677	0.0195537	0.00506146	0.00359856	0.455922	0.00204113	0.00012396
TG(50:2)	0.110388	0.143153	0.204254	0.0126829	0.0126878	0.0374385	0.0366526	0.00400294	0.10095	0.000637311	1.90635e-07
TG(50:1)	0.16091	0.211785	0.362337	0.183297	0.0255261	0.0347875	0.0679623	0.0327954	0.0298744	0.000258272	0.2628
TG(50:0)	0.150701	0.144216	0.43245	0.0199682	0.0325835	0.0288889	0.0769235	0.00264062	0.747679	6.66181e-05	1.94275e-05
TG(52:4)	0.017591	0.0396391	0.0206058	0	0.00916888	0.016156	0.00623203	0	0.0290767	0.560006	0.00265131
TG(52:3)	0.068008	0.0721336	0.123723	0	0.0105804	0.0259995	0.0209272	0	0.750859	0.000717266	5.36338e-07
TG(52:2)	0.175394	0.19418	0.391918	0	0.00861315	0.0528417	0.0642048	0	0.455297	7.10099e-05	5.97718e-11
TG(52:1)	0.170441	0.176115	0.346774	0	0.0162346	0.0582016	0.056095	0	0.838942	0.00014477	1.15275e-08
TG(52:0)	0.11185	0.111047	0.396293	0.0344372	0.022554	0.0277831	0.075786	0.0146768	0.961226	4.19825e-05	0.000201967
TG(54:4)	0.138592	0.103574	0.150169	0	0.0188816	0.0300898	0.0325685	0	0.0586015	0.511119	1.91415e-07
TG(54:3)	0.293153	0.292265	0.411801	0	0.0196574	0.106621	0.0962746	0	0.985841	0.0270732	7.13815e-10
TG(54:2)	0.100559	0.141132	0.271903	0	0.0172944	0.0626087	0.0511314	0	0.200015	0.000102179	1.16116e-06
TG(54:1)	0.0715944	0.0973568	0.134134	0	0.0194257	0.0400373	0.0273256	0	0.231608	0.0031175	3.52415e-05
TG(56:1)	0.0264184	0.0371778	0.0392133	0	0.00618792	0.00606963	0.00869232	0	0.0240861	0.0278652	1.19895e-05
TG(60:2)	0.0279461	0.021475	0.0697544	0	0.00778991	0.0098904	0.0158482	0	0.283621	0.000733762	4.28198e-05
TG	9.68446	9.58211	20.665	1.22327	1.32816	2.28374	3.04407	0.0920097	0.933092	7.67177e-05	5.85402e-07
EE(18:2)	0	0	0	0	0	0	0	0
EE(18:1)	0.65573	0.369311	0	0	0.377316	0.232271	0	0	0.186335	0.0046352	0.0046352
EE(18:0)	0.390859	0.17328	0	0	0.220325	0.107029	0	0	0.0822507	0.00413739	0.00413739
EE	1.04659	0.542591	0	0	0.592272	0.339051	0	0	0.13727	0.0042283	0.0042283
Squalene	0.866567	1.18811	1.41485	0.255144	0.114719	0.275543	0.305567	0.0883371	0.0425793	0.00557468	1.30036e-05
Ergosterol	1.40626	1.41056	0	0	0.460413	0.308239	0	0	0.986594	0.000133712	0.000133712
Diplopterol	3.13384	0	9.64033	9.7584	0.311839	0	1.22102	2.7201	1.62775e-08	2.87704e-06	0.000638126
Hop-22(29)-ene	0.475719	0	1.66486	1.12575	0.0363311	0	0.393749	0.369181	2.00558e-09	0.000148904	0.00442944
Hop-17(21)-ene	0.0360306	0	0.116983	0.0679468	0.00285769	0	0.0209333	0.017421	2.70662e-09	2.65707e-05	0.00372249
Sterol	5.91842	2.59867	12.837	11.2072	0.665061	0.578575	1.87322	3.19237	3.0132e-05	5.32091e-05	0.00671759
Class
LPC	0.365489	0.506563	1.00017	0.177934	0.0558666	0.148552	0.25883	0.0134623	0.0820779	0.000677941	8.40483e-05
PC	14.4649	21.9951	26.1513	15.3656	2.4443	3.49698	1.6728	1.00637	0.00425685	2.14471e-05	0.467976
LPE	3.48312	1.57591	2.95686	1.18875	0.595398	0.141423	0.552732	0.148183	0.000116204	0.185515	3.1722e-05
PE	45.4677	39.5014	33.7007	42.0306	1.57436	5.31637	1.16183	1.38333	0.0427648	8.96167e-07	0.00633521
MMPE	3.89554	2.96111	1.56565	3.80714	0.304031	0.789559	0.201995	0.0619571	0.0387354	5.66103e-07	0.541853
DMPE	3.0326	2.60322	0.834663	0	0.959889	0.797271	0.225464	0	0.463734	0.00107349	0.000105643
LPI	1.90374	2.35227	3.96252	1.2591	0.537848	0.675908	0.356591	0.202129	0.279076	9.86518e-05	0.036443
PI	15.2344	17.8326	19.7829	20.5604	1.45517	2.33401	1.06166	1.02245	0.0676289	0.000483408	0.000153261
LPS	0.400555	0.35073	0.396335	0.275114	0.129599	0.0253035	0.0498888	0.0284602	0.423319	0.947485	0.0674565
PS	3.74659	3.18507	2.69096	6.35107	0.516235	0.626444	0.213114	0.222241	0.160499	0.00289015	6.50556e-06
LPG	0.0132864	0.00665593	0.00633872	0.00180784	0.00335916	0.0025707	0.00169671	0.000542864	0.0080198	0.0033072	6.65219e-05
PG	0.195151	0.132089	0.088037	0.0864204	0.0392641	0.0672204	0.0103119	0.00563059	0.107662	0.000361738	0.000280241
LPA	0.0308325	0.0322728	0.0240905	0.0278729	0.0123772	0.0113064	0.0057958	0.00526721	0.85244	0.302073	0.635942
PA	1.4386	1.79773	1.02767	2.51478	0.109945	0.292854	0.259623	0.480436	0.0332754	0.0115435	0.00122036
CL	0.368393	0.380656	0.407144	0.457698	0.0631173	0.0634368	0.0406105	0.0325095	0.767116	0.281613	0.0227497
Cer	2.83861	1.57955	1.89289	2.49553	0.468466	0.225523	0.0935141	0.628776	0.000634654	0.00220654	0.35655
IPC	0.745046	1.35782	0.506912	0.227305	0.127859	0.184052	0.0537087	0.0210629	0.000285004	0.00494996	1.95595e-05
MIPC	2.37548	1.84927	3.00491	3.17286	0.742703	0.227267	0.432437	0.220783	0.168255	0.140125	0.0503808
DG	14.303	17.8155	18.8945	12.1048	1.9146	1.42863	2.30416	0.747721	0.011057	0.0089931	0.0437643
TG	9.68446	9.58211	20.665	1.22327	1.32816	2.28374	3.04407	0.0920097	0.933092	7.67177e-05	5.85402e-07
EE	1.04659	0.542591	0	0	0.592272	0.339051	0	0	0.13727	0.0042283	0.0042283
Sterol	5.91842	2.59867	12.837	11.2072	0.665061	0.578575	1.87322	3.19237	3.0132e-05	5.32091e-05	0.00671759
Grouping by double bonds
db=0	63.998	65.898	70.3778	99.1491	1.54176	1.44246	0.629195	0.329738	0.079001	2.65921e-05	2.90159e-11
db=1	24.5166	23.2258	20.17	0.849153	1.28253	0.857377	0.295691	0.329108	0.0982752	7.73434e-05	1.68908e-10
db=2	9.8451	9.39149	8.348	0.00174998	0.31338	0.762595	0.412825	0.00391308	0.253554	0.000196455	1.88147e-12
db=3	1.6403	1.48467	1.10419	0	0.356559	0.231328	0.0962684	0	0.436617	0.0117744	6.87055e-06
DBI	0.491277	0.464628	0.401786	0.00852653	0.021667	0.0252146	0.0100309	0.00330413	0.110832	3.11932e-05	3.1969e-11
Grouping by chain length
C=22	0.444115	0.389565	0.289135	0.854801	0.0137516	0.0875613	0.0189607	0.0257411	0.206055	4.28622e-07	1.13198e-09
C=24	3.53943	3.45311	2.78221	5.78487	0.0637042	0.482614	0.1946	0.155929	0.702075	3.43855e-05	1.73975e-09
C=26	24.243	24.5126	24.6319	33.8998	0.765353	1.26215	0.390957	0.642661	0.693649	0.341249	2.21794e-08
C=28	38.1934	38.4293	39.566	46.5246	0.973599	0.792046	0.450687	0.0825707	0.685405	0.021128	5.93122e-08
C=30	10.8776	10.6059	8.78785	8.52533	1.12355	1.10652	0.261362	0.496075	0.710117	0.00368	0.0026781
C=32	1.76973	1.75677	1.53305	1.02418	0.221463	0.248314	0.0944174	0.045762	0.932777	0.059156	7.82771e-05
C=34	6.10114	6.06862	7.35629	2.1336	0.144023	0.516856	0.115655	0.101426	0.895543	3.48725e-07	2.67525e-11
C=36	12.8752	12.6467	12.2765	1.10014	0.270595	1.07002	0.441142	0.0981377	0.655703	0.0322726	2.27704e-13
C=38	0.565556	0.437571	0.14762	0	0.225361	0.105367	0.05105	0	0.283218	0.00371315	0.000503429
C=40	0.00470438	0.00400091	0.00639796	0	0.00529391	0.00715775	0.00645546	0	0.864146	0.662164	0.0821462
C=42	0.698319	0.929792	1.82407	0.0826188	0.120528	0.22872	0.131546	0.0328311	0.0802649	6.18868e-07	4.08939e-06
C=44	0.687815	0.766094	0.799052	0.0700413	0.141209	0.23517	0.0873874	0.0286545	0.541241	0.172555	1.16177e-05
C=48	0	0	0	0	0	0	0	0
Av_ChL	29.2963	29.3035	29.4381	27.4896	0.0912218	0.226855	0.0751493	0.0406108	0.949143	0.0278284	1.53304e-10
Average species profile
(22:0)	0.444115	0.389565	0.289135	0.854801	0.0137516	0.0875613	0.0189607	0.0257411	0.206055	4.28622e-07	1.13198e-09
(24:0)	3.53943	3.45311	2.78221	5.78487	0.0637042	0.482614	0.1946	0.155929	0.702075	3.43855e-05	1.73975e-09
(26:1)	1.63534	0.995746	0.854329	0.0236001	0.228216	0.182084	0.320517	0.015443	0.00119585	0.00217227	2.63077e-07
(26:0)	22.6076	23.5169	23.7775	33.8762	0.97594	1.09836	0.441506	0.63428	0.203828	0.0404272	2.18458e-08
(28:1)	9.70213	9.32494	6.31449	0.190603	0.703812	0.726239	0.39541	0.0664211	0.428493	1.36235e-05	1.61673e-09
(28:0)	28.4913	29.1043	33.2515	46.334	0.819629	0.618927	0.243688	0.133006	0.21872	1.62065e-06	3.8935e-11
(30:1)	5.52555	5.05113	2.53506	0.0924015	0.869871	0.681797	0.146751	0.0415591	0.365239	6.4234e-05	6.75333e-07
(30:0)	5.35206	5.55482	6.25279	8.43293	0.40369	0.483766	0.134132	0.488106	0.492272	0.00147396	4.51933e-06
(32:1)	1.06061	0.985663	0.618897	0.022889	0.200168	0.222233	0.0596756	0.0150127	0.590595	0.00148541	2.8487e-06
(32:0)	0.709114	0.77111	0.914151	1.00129	0.0454477	0.0376588	0.0569515	0.0508012	0.0467735	0.000234713	1.16396e-05
(34:2)	1.37911	1.07323	0.939629	0	0.161483	0.0914846	0.0607624	0	0.00617217	0.000456673	5.85632e-08
(34:1)	2.96013	3.10379	4.20522	0.17034	0.0881242	0.419695	0.0735576	0.0628628	0.475264	8.90925e-09	9.12758e-12
(34:0)	1.7619	1.8916	2.21144	1.96326	0.150833	0.164575	0.117292	0.0955874	0.230081	0.000763666	0.0357323
(36:3)	1.07474	1.0471	0.956574	0	0.183118	0.224744	0.0593672	0	0.836461	0.207109	1.08079e-06
(36:2)	8.46599	8.31827	7.40837	0.00174998	0.358455	0.747161	0.469364	0.00391308	0.700607	0.00392593	1.83585e-11
(36:1)	2.24197	2.06466	3.01251	0.196659	0.125175	0.0987027	0.129693	0.0772826	0.0376823	1.18744e-05	1.246e-09
(36:0)	1.09249	1.21665	0.899042	0.901734	0.17406	0.281408	0.0842139	0.0776616	0.425798	0.0556775	0.0556041
(38:3)	0.565556	0.437571	0.14762	0	0.225361	0.105367	0.05105	0	0.283218	0.00371315	0.000503429
(40:1)	0.00470438	0.00400091	0.00639796	0	0.00529391	0.00715775	0.00645546	0	0.864146	0.662164	0.0821462
(42:1)	0.698319	0.929792	1.82407	0.0826188	0.120528	0.22872	0.131546	0.0328311	0.0802649	6.18868e-07	4.08939e-06
(44:1)	0.687815	0.766094	0.799052	0.0700413	0.141209	0.23517	0.0873874	0.0286545	0.541241	0.172555	1.16177e-05
(48:1)	0	0	0	0	0	0	0	0
PE/(PC+PI) ratio
	1.54333	1.02452	0.734213	1.17185	0.17686	0.287713	0.038165	0.074033	0.00888863	8.49053e-06	0.00250382
SoamD score
		34.7799	72.8015	107.672

## Sheet: 1b_ Fig.4b-d& Sup. Fig.4a-e
Supplementary Data 1b. Compositional data for S. pombe strains (mol% of polar lipids)
Lipid species	mol% of polar lipids
	mean		SD		p value
	WT	ptdh1:shc1S.j.-sfGFP	WT	ptdh1:shc1S.j.-sfGFP
LPC(8:0)	0.065239	0.013688	0.00252807	0.00213102	5.01231e-10
LPC(10:0)	0.193446	0.111203	0.0460837	0.0176195	0.00580915
LPC(16:1)	0.0916543	0.0408033	0.0184145	0.00514142	0.000342995
LPC(16:0)	0.0706617	0.0951943	0.0254391	0.0222106	0.142949
LPC(18:1)	1.22567	1.0267	0.242585	0.20357	0.197655
LPC(18:0)	0.0151859	0.020984	0.00577605	0.00816391	0.230973
LPC(24:0)	0	0	0	0
LPC	1.66186	1.30857	0.318514	0.248652	0.0863194
PC(22:0)	0.0039598	0.00626933	0.00259535	0.00627536	0.468791
PC(24:0)	0.121516	0.0638023	0.092138	0.00827349	0.200518
PC(26:1)	0.544929	0.228662	0.332538	0.0474037	0.0683631
PC(26:0)	1.8819	1.66999	0.127465	0.187904	0.0703613
PC(28:1)	2.70278	3.03653	0.277282	0.379597	0.15104
PC(28:0)	1.95584	2.08723	0.114224	0.196516	0.232242
PC(30:1)	2.47331	2.96242	0.254783	0.294724	0.0229389
PC(30:0)	0.383863	0.423077	0.0225633	0.0379121	0.0820937
PC(32:1)	0.417936	0.51996	0.0677453	0.0715284	0.0492517
PC(32:0)	0.0290121	0.0428805	0.0164338	0.00244407	0.0989419
PC(34:2)	1.15008	1.38685	0.021564	0.102241	0.000968872
PC(34:1)	1.6987	2.21278	0.161274	0.333379	0.0145786
PC(34:0)	0	0.00418945	0	0.00575357	0.142135
PC(36:3)	0.399289	0.431288	0.0322794	0.0484532	0.254003
PC(36:2)	15.6479	22.5352	1.12701	2.17429	0.000235721
PC(36:1)	0.0401286	0.0547941	0.0388267	0.0523189	0.628293
PC(36:0)	0	0.00156915	0	0.00350872	0.346594
PC(42:1)	0	0.00690703	0	0.00688022	0.0550134
PC(44:1)	0	0.0098186	0	0.00951934	0.049972
PC	29.4512	37.6842	2.20876	3.55093	0.00227976
LPE(14:0)	0.0414883	0.0138575	0.00851481	0.00533554	0.00027439
LPE(16:1)	0.317771	0.070434	0.048816	0.0188183	5.59809e-06
LPE(16:0)	0.0594911	0.0533836	0.0125371	0.0136562	0.48236
LPE(18:2)	0.0354455	0.00604894	0.00607551	0.00936013	0.000365624
LPE(18:1)	5.38983	1.97664	0.67176	0.449164	1.29823e-05
LPE(18:0)	0.0208191	0.022052	0.00226393	0.0062592	0.689621
LPE(20:1)	0.750231	0.346437	0.0980694	0.075083	8.30536e-05
LPE(20:0)	0	0	0	0
LPE(24:0)	0	0	0	0
LPE(26:0)	0	0	0	0
LPE(28:0)	0	0	0	0
LPE	6.61507	2.48885	0.78365	0.555486	1.14554e-05
PE(22:0)	0	0	0	0
PE(24:0)	0.041684	0.0765532	0.0174864	0.0340414	0.0759845
PE(26:1)	0.0504292	0	0.00746897	0	3.66454e-07
PE(26:0)	0.118227	0.0538862	0.00858093	0.00848474	2.25272e-06
PE(28:1)	0.503605	0.209355	0.0248105	0.0204563	3.4051e-08
PE(28:0)	0.187054	0.117944	0.0261452	0.0165574	0.00106141
PE(30:1)	0.619845	0.326883	0.0343768	0.0376233	1.26755e-06
PE(30:0)	0.102719	0.0780187	0.0256592	0.0127824	0.0901789
PE(32:1)	0.429685	0.342856	0.0101244	0.0239898	7.22016e-05
PE(32:0)	0.0112497	0.00466369	0.0120267	0.00658335	0.314102
PE(34:2)	1.28242	0.667469	0.108635	0.0488387	2.87704e-06
PE(34:1)	2.40079	2.50406	0.105298	0.141497	0.226807
PE(34:0)	0	0	0	0
PE(36:3)	0.402038	0.240736	0.0244605	0.0099363	7.93625e-07
PE(36:2)	13.9401	10.7919	0.848985	0.576112	0.000129513
PE(36:1)	0.180299	0.202003	0.0224231	0.0473095	0.381051
PE(36:0)	0	0	0	0
PE(38:3)	0.112088	0.0876474	0.0227842	0.0235144	0.133646
PE(42:1)	0.00183207	0	0.00409664	0	0.346594
PE(44:1)	0	0	0	0
PE(48:1)	0.0773772	0.113364	0.0201072	0.0283148	0.0491415
PE	20.4614	15.8173	0.850594	0.725267	1.46689e-05
MMPE(24:0)	0	0	0	0
MMPE(26:0)	0	0	0	0
MMPE(28:1)	0.0253764	0	0.0127287	0	0.00211701
MMPE(28:0)	0	0	0	0
MMPE(30:0)	0	0	0	0
MMPE(32:0)	0	0	0	0
MMPE(34:1)	0.0208597	0.0255574	0.00773818	0.00263513	0.234737
MMPE(34:0)	0	0	0	0
MMPE	0.046236	0.0255574	0.0125787	0.00263513	0.00700401
DMPE(36:2)	3.83907	4.1655	0.794228	0.860292	0.550382
DMPE	3.83907	4.1655	0.794228	0.860292	0.550382
LPI(8:0)	0.0138855	0.00346212	0.00164786	0.000795365	1.35885e-06
LPI(10:0)	0.0441191	0.012423	0.0117153	0.00192851	0.00033462
LPI(12:0)	0.0205769	0.00470445	0.00581978	0.00163364	0.000373548
LPI(14:0)	0.00282922	0	0.00211291	0	0.0172251
LPI(16:0)	0.0537878	0.0435831	0.012552	0.0104375	0.199716
LPI(18:2)	0.00899546	0.00210702	0.0031755	0.00126327	0.00198357
LPI(18:1)	0.673703	0.211835	0.220929	0.0658472	0.00205601
LPI(18:0)	0.0117645	0.0115258	0.00278536	0.00271944	0.89437
LPI(24:0)	0	0	0	0
LPI	0.829661	0.289641	0.249603	0.0820943	0.0017656
PI(22:0)	0	0	0	0
PI(24:0)	0.0307866	0.0165602	0.00132255	0.00204809	1.12983e-06
PI(26:0)	0.727545	0.508075	0.0249832	0.0590506	5.99568e-05
PI(28:1)	0.481195	0.412033	0.0139682	0.0433526	0.0094242
PI(28:0)	1.56753	1.21337	0.0658459	0.100453	0.000170556
PI(30:1)	0.433744	0.376508	0.014857	0.0294297	0.00466061
PI(30:0)	0.411842	0.320885	0.0199707	0.01915	7.98784e-05
PI(32:1)	0.609413	0.519545	0.0119654	0.0345764	0.000579018
PI(32:0)	0.0383411	0.0345155	0.00246584	0.00505646	0.166861
PI(34:2)	0.358435	0.311434	0.0110936	0.0280837	0.00831257
PI(34:1)	11.2449	10.7407	0.340769	0.507675	0.102409
PI(34:0)	0	0	0	0
PI(36:3)	0.30377	0.227922	0.0225211	0.0426081	0.00785563
PI(36:2)	7.98149	9.48908	0.222751	0.429012	0.000115628
PI(36:1)	2.11962	2.40899	0.189118	0.186899	0.0409765
PI	26.3086	26.5796	0.722592	1.32503	0.698598
LPS(10:0)	0.000890857	0	0.00123596	0	0.145689
LPS(12:0)	0	0	0	0
LPS(16:0)	0.0221571	0.0248445	0.00747294	0.00768622	0.590445
LPS(18:1)	0.861904	0.496226	0.20444	0.0558743	0.00482179
LPS(18:0)	0	0	0	0
LPS(22:1)	0.00926835	0.00227982	0.00611027	0.00363226	0.0591438
LPS	0.894221	0.52335	0.205762	0.0594862	0.00472941
PS(24:0)	0	0	0	0
PS(26:0)	0.0608918	0.0494784	0.00987535	0.00662508	0.0641611
PS(28:1)	0.0371544	0.0417894	0.00635408	0.00459569	0.222831
PS(28:0)	0.0735386	0.0605949	0.00894838	0.00540837	0.0243671
PS(30:1)	0.0411454	0.0420692	0.0058821	0.00451309	0.787588
PS(30:0)	0.0167514	0.0108951	0.00312292	0.00119696	0.00444661
PS(32:1)	0.0942428	0.0953033	0.0138199	0.00898221	0.889167
PS(32:0)	0.007706	0.00754065	0.00301826	0.006933	0.962202
PS(34:2)	0.0596323	0.0616218	0.0108408	0.00770104	0.746573
PS(34:1)	1.72366	2.32057	0.244042	0.223911	0.00378801
PS(36:3)	0.0544752	0.0491427	0.0130427	0.00615479	0.432329
PS(36:2)	1.77769	2.45982	0.299931	0.287103	0.00627655
PS(36:1)	0.162587	0.124063	0.0254847	0.0129026	0.0166698
PS(40:1)	0.0319894	0.0712926	0.0165711	0.0356523	0.0558259
PS	4.14147	5.39418	0.637695	0.556325	0.0106976
LPG(12:0)	0.00214838	0.00149905	0.000709418	0.000547047	0.143725
LPG(16:0)	0	0	0	0
LPG(18:1)	0.00940843	0.00436445	0.00265709	0.00128801	0.00509229
LPG(18:0)	0	0	0	0
LPG	0.0115568	0.0058635	0.00292905	0.00156822	0.00500574
PG(26:0)	0.000557947	0.00151596	0.000772455	0.000951146	0.118541
PG(28:1)	0.00267609	0.00339272	0.00116733	0.000556295	0.250391
PG(28:0)	0.00576164	0.00651444	0.000948847	0.000667873	0.184911
PG(30:0)	0.00332929	0.00308414	0.000598592	0.00101866	0.655038
PG(34:1)	0.0214369	0.0258234	0.00256692	0.000662788	0.0060446
PG(34:0)	0	0	0	0
PG(36:2)	0.0248296	0.0302341	0.00248235	0.00303032	0.0150022
PG(36:1)	0.00729707	0.00601474	0.000985507	0.000679659	0.0435033
PG	0.0658885	0.0765795	0.00832967	0.00524775	0.0413163
LPA(18:1)	0.123433	0.0627184	0.0376467	0.0124154	0.00902389
LPA(18:0)	0.00144645	0.00642072	0.00198194	0.00210778	0.00491631
LPA	0.12488	0.0691391	0.0365877	0.0138085	0.012858
PA(22:0)	0	0	0	0
PA(24:0)	0.0169247	0.00270906	0.0144033	0.00353525	0.0644421
PA(26:1)	0.0118854	0.00466707	0.00745512	0.00288808	0.0781968
PA(26:0)	0.0745308	0.0566869	0.0118052	0.0133961	0.0558922
PA(28:1)	0.112225	0.106123	0.0208122	0.0110158	0.578247
PA(28:0)	0.0837639	0.0729047	0.013511	0.00685715	0.147691
PA(30:1)	0.101944	0.100081	0.0179153	0.00900441	0.840625
PA(30:0)	0.0304578	0.02877	0.0056185	0.00323803	0.576614
PA(32:1)	0.016611	0.0187054	0.0055569	0.00188336	0.447808
PA(32:0)	0.0015547	0.00533812	0.00347642	0.00505787	0.205387
PA(34:2)	0.0271435	0.0292629	0.0082953	0.004417	0.627664
PA(34:1)	0.144457	0.157173	0.027999	0.0233339	0.457787
PA(34:0)	0	0	0	0
PA(36:3)	0.0163987	0.0153479	0.0105637	0.00400336	0.840433
PA(36:2)	0.654319	0.690702	0.151791	0.107139	0.673057
PA(36:1)	0.034689	0.0413319	0.00986007	0.00583728	0.231002
PA(36:0)	0	0	0	0
PA(42:1)	0.00135852	0.00573227	0.00303775	0.00546876	0.1566
PA(44:1)	0	0	0	0
PA	1.32826	1.33554	0.273226	0.156973	0.96011
CL(48:0)	0	0	0	0
CL(50:0)	0	0	0	0
CL(52:1)	0	0	0	0
CL(52:0)	0	0	0	0
CL(54:1)	0	0	0	0
CL(54:0)	0	0.000196165	0	0.000438637	0.346594
CL(56:1)	0.0115654	0.00981272	0.00299957	0.0017672	0.292917
CL(56:0)	0.000369526	0.000539522	0.000826286	0.000966093	0.77255
CL(58:1)	0.00366815	0.00486135	0.00155899	0.00110483	0.200143
CL(58:0)	0.000543038	0.000316018	0.000825901	0.000460068	0.605909
CL(60:2)	0.00382267	0.00472255	0.00200545	0.00125709	0.419955
CL(60:1)	0.00753285	0.00902972	0.00186323	0.00230184	0.291124
CL(60:0)	0	0	0	0
CL(64:3)	0.0158537	0.0173269	0.00240058	0.00423275	0.517538
CL(64:2)	0.0292635	0.0381126	0.00788788	0.00947836	0.147239
CL(64:1)	0.0110151	0.0150581	0.00187001	0.0031918	0.040321
CL(66:3)	0.0139147	0.0149437	0.00328988	0.00333806	0.636661
CL(66:2)	0.0208725	0.0247369	0.00458998	0.00546868	0.260706
CL(66:1)	0.00268402	0.00393922	0.00198673	0.00142234	0.283867
CL(68:3)	0.0206341	0.019156	0.0040196	0.00476198	0.610253
CL(68:2)	0.0241105	0.0304013	0.00519828	0.00837142	0.191288
CL(70:4)	0.00880304	0.00926441	0.00229919	0.002643	0.775876
CL(70:3)	0.0587022	0.0788901	0.0106777	0.019159	0.0735753
CL(70:2)	0.0241452	0.0388075	0.00564965	0.0124138	0.0429186
CL(72:4)	0.0427326	0.0560676	0.00744515	0.0118284	0.0654398
CL(72:3)	0.0382294	0.0615202	0.00796148	0.0147684	0.0145748
CL(72:2)	0.00455557	0.00782316	0.00135781	0.00319839	0.0686378
CL	0.343018	0.445526	0.060452	0.104465	0.0940953
Cer(36:1:2)	0.00460086	0.00484201	0.00634783	0.00443072	0.946176
Cer(36:0:2)	0.0101343	0.0298452	0.0130726	0.0263313	0.172192
Cer(36:1:3)	0	0.00203589	0	0.00455239	0.346594
Cer(36:0:3)	0.0162958	0.0152093	0.0060663	0.00923986	0.831538
Cer(38:1:2)	0.306914	0.412861	0.0328393	0.0422565	0.00220662
Cer(38:0:2)	0.118339	0.1377	0.0187727	0.0221061	0.173855
Cer(38:1:3)	0.635753	0.358385	0.0406452	0.0371698	3.47561e-06
Cer(38:0:3)	0.086896	0.0660501	0.0151455	0.00611852	0.0213598
Cer(44:0:3)	0.116097	0.21666	0.0516676	0.0238417	0.00422589
Cer(44:0:4)	1.30385	1.44709	0.0980768	0.252893	0.271582
Cer	2.59888	2.69068	0.223514	0.278274	0.581037
IPC(36:1:2)	0	0	0	0
IPC(36:0:2)	0	0	0	0
IPC(36:1:3)	0	0	0	0
IPC(36:0:3)	0.0318555	0.0233424	0.0185886	0.00617927	0.359622
IPC(38:1:2)	0.0405005	0.0324138	0.00543556	0.00601343	0.0562315
IPC(38:0:3)	0.00919244	0.00143518	0.00245699	0.00224658	0.000812324
IPC(44:0:3)	0.00262929	0.00658134	0.00174299	0.00231846	0.0159012
IPC(44:0:4)	0.0535263	0.0386698	0.00528612	0.0105042	0.0223209
IPC	0.137704	0.102443	0.024277	0.0245727	0.05186
MIPC(36:1:2)	0	0	0	0
MIPC(36:0:2)	0	0	0	0
MIPC(36:1:3)	0.000516052	0	0.00115393	0	0.346594
MIPC(36:0:3)	0	0	0	0
MIPC(44:0:3)	0.0128292	0.0288795	0.00239427	0.00564739	0.000382357
MIPC(44:0:4)	1.12767	0.968615	0.121626	0.27061	0.264909
MIPC	1.14102	0.997495	0.124524	0.275583	0.319565
DG(22:0)	0	0	0	0
DG(24:0)	0	0	0	0
DG(26:1)	0	0	0	0
DG(26:0)	0.0858204	0.134618	0.0579663	0.0208727	0.114502
DG(28:1)	0.272602	0.341971	0.0837955	0.0524062	0.155182
DG(28:0)	0.301204	0.477336	0.0725536	0.0458014	0.00177809
DG(30:1)	0.261594	0.378006	0.0818845	0.0456652	0.0240586
DG(30:0)	0.140755	0.247017	0.0338963	0.0434946	0.00258424
DG(32:1)	0.0483339	0.141364	0.0286489	0.0536404	0.00907784
DG(32:0)	0	0.0771587	0	0.0293731	0.000372596
DG(34:2)	0.0670566	0.17905	0.0154359	0.0591535	0.00345535
DG(34:1)	0.682718	0.941861	0.141482	0.0956746	0.00946143
DG(34:0)	0	0.0918065	0	0.0491199	0.00308269
DG(36:3)	0.0906289	0.131702	0.0654665	0.051505	0.302279
DG(36:2)	3.10446	4.08164	0.740151	0.485133	0.0387668
DG(36:1)	0.51495	0.815545	0.144701	0.113214	0.00641585
DG(36:0)	0.00564437	0.03799	0.0126212	0.0378751	0.107614
DG(42:2)	0	0	0	0
DG(42:1)	0	0.012301	0	0.0223153	0.252718
DG(44:1)	0	0	0	0
DG	5.57576	8.08937	1.15534	0.909336	0.00506936
TG(38:0)	0.0269117	0.0347107	0.00537727	0.0109302	0.190136
TG(40:1)	0.0192856	0.0290695	0.00325929	0.00539306	0.00842032
TG(40:0)	0.0186985	0.0222287	0.00524325	0.00979514	0.497582
TG(42:2)	0.00183004	0.00651839	0.00250624	0.00728023	0.210439
TG(42:1)	0.0363436	0.0483383	0.00378082	0.0130185	0.0832458
TG(42:0)	0.0234854	0.0411409	0.00609851	0.0143987	0.0355464
TG(44:3)	0.00184903	0.00127455	0.00281081	0.00284998	0.756499
TG(44:2)	0.123461	0.171243	0.0154639	0.0341163	0.0213991
TG(44:1)	0.20786	0.246919	0.0325697	0.048894	0.175412
TG(44:0)	0.0814393	0.120574	0.0153723	0.0284984	0.0269692
TG(46:3)	0.0194058	0.0340289	0.0117618	0.0137744	0.108677
TG(46:2)	0.342314	0.531961	0.0539536	0.10117	0.00605545
TG(46:1)	0.413285	0.552442	0.0752966	0.09857	0.0364497
TG(46:0)	0.152101	0.206585	0.035101	0.0578086	0.109323
TG(48:3)	0.0108366	0.0416949	0.00718008	0.0329791	0.0751613
TG(48:2)	0.175855	0.322795	0.0435804	0.100584	0.0171413
TG(48:1)	0.131315	0.246139	0.0354109	0.084411	0.023023
TG(48:0)	0.0624797	0.117056	0.0298307	0.0655593	0.128654
TG(50:3)	0.00933708	0.0574344	0.0100088	0.046045	0.0518736
TG(50:2)	0.0720361	0.174213	0.0234755	0.0839176	0.0305581
TG(50:1)	0.0729968	0.146784	0.0241088	0.0418746	0.00915981
TG(50:0)	0.0291542	0.0611612	0.0153315	0.037765	0.117167
TG(52:4)	0.00605913	0.0631145	0.0103504	0.0578725	0.0618124
TG(52:3)	0.0780355	0.1721	0.0193264	0.0562964	0.00768973
TG(52:2)	0.229478	0.434737	0.0511347	0.0566597	0.000318523
TG(52:1)	0.112305	0.184266	0.0272312	0.0135639	0.000737916
TG(52:0)	0.0239036	0.0618812	0.0177322	0.03772	0.0759762
TG(54:4)	0.0701354	0.124328	0.0203835	0.0373222	0.0214952
TG(54:3)	0.778451	1.55147	0.161797	0.18198	0.00010214
TG(54:2)	0.454237	0.915766	0.102295	0.0893937	6.32491e-05
TG(54:1)	0.140722	0.170254	0.049017	0.0332	0.297051
TG(56:1)	0.00709804	0.0293933	0.00703919	0.0134136	0.0110052
TG(60:2)	0.0309557	0.0934472	0.00782304	0.0106502	5.58629e-06
TG	3.96366	7.01507	0.768734	0.956325	0.000534112
EE(18:2)	0.767039	0.762599	0.0623116	0.300471	0.974984
EE(18:1)	4.93963	5.54625	0.564812	1.61019	0.449591
EE(18:0)	0.268078	0.571862	0.0889289	0.0839506	0.00053815
EE	5.97475	6.88071	0.683927	1.91344	0.347982
Squalene	0.0268975	0.021075	0.00387704	0.00309435	0.0304287
Ergosterol	5.63661	4.59386	0.764356	0.648515	0.0484582
Diplopterol	0	0.267261	0	0.0340677	1.13882e-07
Hop-22(29)-ene	0	0	0	0
Hop-17(21)-ene	0	0	0	0
Sterol	5.6635	4.88219	0.768127	0.668581	0.124575
Class
LPC	1.66186	1.30857	0.318514	0.248652	0.0863194
PC	29.4512	37.6842	2.20876	3.55093	0.00227976
LPE	6.61507	2.48885	0.78365	0.555486	1.14554e-05
PE	20.4614	15.8173	0.850594	0.725267	1.46689e-05
MMPE	0.046236	0.0255574	0.0125787	0.00263513	0.00700401
DMPE	3.83907	4.1655	0.794228	0.860292	0.550382
LPI	0.829661	0.289641	0.249603	0.0820943	0.0017656
PI	26.3086	26.5796	0.722592	1.32503	0.698598
LPS	0.894221	0.52335	0.205762	0.0594862	0.00472941
PS	4.14147	5.39418	0.637695	0.556325	0.0106976
LPG	0.0115568	0.0058635	0.00292905	0.00156822	0.00500574
PG	0.0658885	0.0765795	0.00832967	0.00524775	0.0413163
LPA	0.12488	0.0691391	0.0365877	0.0138085	0.012858
PA	1.32826	1.33554	0.273226	0.156973	0.96011
CL	0.343018	0.445526	0.060452	0.104465	0.0940953
Cer	2.59888	2.69068	0.223514	0.278274	0.581037
IPC	0.137704	0.102443	0.024277	0.0245727	0.05186
MIPC	1.14102	0.997495	0.124524	0.275583	0.319565
DG	5.57576	8.08937	1.15534	0.909336	0.00506936
TG	3.96366	7.01507	0.768734	0.956325	0.000534112
EE	5.97475	6.88071	0.683927	1.91344	0.347982
Sterol	5.6635	4.88219	0.768127	0.668581	0.124575
Grouping by double bonds
db=0	9.67184	8.01771	0.297603	0.506916	0.000234727
db=1	36.2384	34.9677	0.576783	0.458696	0.00483885
db=2	52.5071	55.801	0.683135	0.811037	0.000118919
db=3	1.58263	1.21357	0.114044	0.0579456	0.000198052
DBI	1.46001	1.5021	0.00726358	0.011557	0.000124983
Grouping by chain length
C=22	0.00492315	0.00740973	0.00322017	0.00740354	0.510493
C=24	0.242066	0.183274	0.12875	0.0280672	0.347663
C=26	4.20865	2.93706	0.474977	0.28093	0.000871604
C=28	9.34249	8.39843	0.443749	0.64069	0.0267146
C=30	5.57725	5.31098	0.358365	0.329882	0.256368
C=32	2.0376	1.83367	0.10014	0.0388021	0.00281466
C=34	24.7896	23.6507	0.557411	0.806082	0.0316859
C=36	53.5194	57.3399	0.68691	0.818469	4.38643e-05
C=38	0.139575	0.102777	0.0289634	0.028903	0.0791642
C=40	0.0398087	0.0833225	0.0207591	0.0414424	0.0690234
C=42	0.00227644	0.00802579	0.00509028	0.00791051	0.2089
C=44	0	0.0114343	0	0.0110046	0.0486622
C=48	0.0963404	0.133047	0.0253212	0.0356241	0.0972136
Av_ChL	33.9061	34.1691	0.0857842	0.0909056	0.00153249
Average species profile
(22:0)	0.00492315	0.00740973	0.00322017	0.00740354	0.510493
(24:0)	0.242066	0.183274	0.12875	0.0280672	0.347663
(26:1)	0.73876	0.267164	0.410358	0.0534292	0.0342678
(26:0)	3.46989	2.66989	0.136522	0.250677	0.000241252
(28:1)	4.63369	4.32735	0.326869	0.427364	0.238712
(28:0)	4.7088	4.07108	0.153466	0.241833	0.00108123
(30:1)	4.43843	4.33656	0.32208	0.31262	0.625529
(30:0)	1.13882	0.974419	0.0440056	0.0261926	9.44294e-05
(32:1)	1.93026	1.72886	0.0743077	0.0325143	0.000539583
(32:0)	0.10734	0.104812	0.0264018	0.0115484	0.849397
(34:2)	3.54727	2.83979	0.130035	0.0921703	8.97686e-06
(34:1)	21.2423	20.8059	0.652144	0.830625	0.38249
(34:0)	0	0.00494325	0	0.00677954	0.141661
(36:3)	1.44306	1.11079	0.0917749	0.0511462	0.000104907
(36:2)	48.9599	52.9612	0.712871	0.845719	4.0316e-05
(36:1)	3.11652	3.26602	0.334943	0.226155	0.432117
(36:0)	0	0.00188289	0	0.00421026	0.346594
(38:3)	0.139575	0.102777	0.0289634	0.028903	0.0791642
(40:1)	0.0398087	0.0833225	0.0207591	0.0414424	0.0690234
(42:1)	0.00227644	0.00802579	0.00509028	0.00791051	0.2089
(44:1)	0	0.0114343	0	0.0110046	0.0486622
(48:1)	0.0963404	0.133047	0.0253212	0.0356241	0.0972136
PE/(PC+PI) ratio
	0.36742	0.246691	0.0236546	0.0198087	2.27886e-05

## Sheet: 1c_Fig. 4f
Supplementary Data 1c. Triterpenoid abundance for S. pombe strains (µM/OD)
Lipid species	µM/OD
	mean				SD				p value
	WT	ptdh1:shc1S.j.-sfGFP	prga3:erg1	prga3:erg1 ptdh1:shc1S.j.-sfGFP	WT	ptdh1:shc1S.j.-sfGFP	prga3:erg1	prga3:erg1 ptdh1:shc1S.j.-sfGFP	WT vs ptdh1:shc1S.j.-sfGFP	WT vs prga3:erg1	WT vs prga3:erg1 ptdh1:shc1S.j.-sfGFP
Squalene	0.0262806	0.0185232	0.0909027	0.0394265	0.00292848	0.00141084	0.00312968	0.00531428	0.0144529	1.27764e-05	0.0199037
Ergosterol	3.83084	3.11507	1.95572	1.59464	0.653347	0.179991	0.101202	0.17591	0.14133	0.00797254	0.00460962
Diplopterol	0	0.148078	0	0.373881	0	0.00535426	0	0.0268991	1.13628e-06		1.76583e-05
Hop-22(29)-ene	0	0	0	0.246996	0	0	0	0.0602938			0.00208358
Hop-17(21)-ene	0	0	0	0.0323471	0	0	0	0.000695658			1.42463e-07

## Sheet: 1d_Fig. 4i& Sup. Fig.4i-k
Supplementary Data 1d. Compositional data for S. pombe strains (mol% of polar lipids)
Lipid species	mol% of polar lipids
	mean				SD				p value
	WT + Tween 80	ptdh1:shc1S.j.-sfGFP + Tween 80	WT + Tween 80 -O2	ptdh1:shc1S.j.-sfGFP + Tween 80 -O2	WT + Tween 80	ptdh1:shc1S.j.-sfGFP + Tween 80	WT + Tween 80 -O2	ptdh1:shc1S.j.-sfGFP + Tween 80 -O2	WT + Tween 80 vs ptdh1:shc1S.j.-sfGFP + Tween80	WT + Tween 80 vs WT + Tween80 -O2	WT + Tween 80 vs ptdh1:shc1S.j.-sfGFP + Tween80 -O2
Squalene	0.0725385	0.0662256	0.552872	0.175962	0.0211064	0.0345398	0.0988496	0.0386908	0.73629	5.38461e-06	0.000776443
Ergosterol	5.36401	6.3736	0.746593	0.547838	1.72314	1.48898	0.245557	0.0917294	0.350573	0.000348967	0.000248125
Diplopterol	0	0.211927	0	2.87211	0	0.0477383	0	0.695787	8.96731e-06		1.53854e-05
Hop-22(29)-ene	0	0	0	1.52678	0	0	0	0.303468			3.50069e-06
Hop-17(21)-ene	0	0	0	0.179197	0	0	0	0.0263714			3.48724e-07
Sterol	5.43655	6.65175	1.29947	5.30189	1.73458	1.55732	0.2879	0.977595	0.277325	0.000763419	0.883542
DBI	1.46851	1.54328	1.06078	1.20783	0.00990958	0.00689936	0.0418583	0.0479726	7.15495e-07	2.58089e-08	2.28568e-06
Av_ChL	33.8536	34.3708	32.086	32.6282	0.079765	0.031118	0.233714	0.143579	8.66404e-07	2.32899e-07	1.68605e-07
Average species profile
(22:0)	0	0	0.00781289	0.00780934	0	0	0.00242341	0.00287966		9.16476e-05	0.000301217
(24:0)	0.351654	0.301732	0.552147	0.510062	0.105673	0.080395	0.184263	0.112747	0.424919	0.0678123	0.0510872
(26:1)	0.425504	0.337128	0.299632	0.242437	0.109681	0.132273	0.116913	0.069013	0.28334	0.117205	0.0134175
(26:0)	3.34449	1.95645	9.27289	6.56095	0.27019	0.13594	1.08323	0.269705	6.9972e-06	2.32339e-06	6.51354e-08
(28:1)	4.64682	3.01203	3.68185	3.97019	0.355926	0.194324	0.73489	0.291009	1.83146e-05	0.0295964	0.0110069
(28:0)	4.89813	3.24844	20.1227	15.3072	0.302561	0.157662	1.68941	1.72949	4.72496e-06	4.34752e-08	1.00034e-06
(30:1)	4.83469	3.50265	2.4031	3.4984	0.300661	0.139004	0.292219	0.348299	1.86505e-05	1.18438e-06	0.000189287
(30:0)	1.07869	0.783232	3.60007	3.74503	0.0704587	0.0298789	0.298875	0.431603	2.51506e-05	7.96969e-08	8.0625e-07
(32:1)	1.96443	1.56992	2.92008	3.29931	0.102751	0.0233879	0.202031	0.142395	3.14622e-05	1.31546e-05	1.45613e-07
(32:0)	0.176161	0.15038	0.103182	0.0996073	0.0813552	0.0474016	0.036733	0.0322372	0.557364	0.104936	0.0861737
(34:2)	4.17575	3.36036	6.25578	7.65164	0.213321	0.0632352	0.272176	0.0778177	3.67179e-05	8.94977e-07	5.80058e-10
(34:1)	23.27	25.4082	20.7587	20.3766	1.16709	0.720401	1.63149	0.249446	0.00824524	0.0232193	0.000629997
(34:0)	0	0	0.0123945	0.0219101	0	0	0.00835375	0.00634314		0.0105768	5.61892e-05
(36:3)	2.17076	2.25889	5.29312	6.31202	0.0950057	0.0553189	0.184014	0.144097	0.110826	6.54363e-10	1.61515e-11
(36:2)	47.2825	52.4872	22.5417	25.9869	0.67113	0.58517	1.37646	2.20947	1.11522e-06	3.7765e-10	3.20254e-08
(36:1)	0.64367	0.841504	1.53426	1.52756	0.0434691	0.0199886	0.436927	0.38314	1.51927e-05	0.00191068	0.000900912
(36:0)	0	0	0	0.00222773	0	0	0	0.00498135			0.346594
(38:3)	0.450235	0.201545	0.182953	0.387531	0.0808748	0.021764	0.0193155	0.071514	0.000162537	9.35588e-05	0.230208
(40:1)	0.220811	0.434333	0.20625	0.198454	0.1556	0.33305	0.124243	0.112174	0.230192	0.874166	0.800971
(42:1)	0	0.00566714	0.0656569	0.0789411	0	0.0053554	0.0680036	0.0359977	0.0455136	0.0628968	0.00118837
(44:1)	0	0.00201583	0.0370444	0.0409958	0	0.00450753	0.0390926	0.0295187	0.346594	0.0669384	0.0145449
(48:1)	0.0657081	0.138302	0.148789	0.174211	0.012438	0.0190502	0.0477178	0.0535184	9.85565e-05	0.00548658	0.00223929
LPC(10:0)	0.31556	0.158759	0.404351	0.187557	0.0340177	0.0170809	0.0394573	0.0572652	1.56237e-05	0.00515496	0.00262571
LPC(16:1)	0.0862058	0.0644887	0.0667052	0.0402205	0.00700698	0.00265333	0.00742914	0.00526377	0.000191861	0.00272479	2.5444e-06
LPC(16:0)	0.118795	0.0975263	0.327854	0.202022	0.0140425	0.0142734	0.0852812	0.0252023	0.0448829	0.000639363	0.000198188
LPC(18:1)	1.17227	1.42372	0.934778	0.499051	0.148289	0.090004	0.139217	0.020175	0.0118545	0.0310875	8.12391e-06
LPC(18:0)	0.0430263	0.0322263	0.181327	0.126141	0.0056871	0.00578309	0.0548534	0.0263473	0.0176696	0.000505701	0.000125148
LPC	1.73586	1.77672	1.91501	1.05499	0.162272	0.118339	0.282945	0.114977	0.661252	0.254278	5.98739e-05
PC(22:0)	0	0	0	0	0	0	0	0
PC(24:0)	0.0624894	0.0447926	0.138179	0.117231	0.00838581	0.00457172	0.0350777	0.00650549	0.00323937	0.00155618	2.89914e-06
PC(26:1)	0	0	0	0	0	0	0	0
PC(26:0)	1.63288	1.17329	5.87803	3.92229	0.302027	0.109912	0.948296	0.245233	0.0126605	1.20701e-05	1.05911e-06
PC(28:1)	2.53899	2.05335	2.52455	2.78876	0.38046	0.153681	0.523637	0.269962	0.0294149	0.96145	0.265501
PC(28:0)	2.09741	1.72222	10.2229	7.21383	0.36655	0.143052	1.59981	0.698295	0.0655725	3.9541e-06	4.99283e-07
PC(30:1)	2.62153	2.3857	1.69557	2.40205	0.321352	0.117848	0.16664	0.247592	0.161972	0.000444135	0.260882
PC(30:0)	0.423096	0.379579	1.62995	1.55342	0.0739064	0.0349219	0.242297	0.116041	0.268006	5.28271e-06	7.93352e-08
PC(32:1)	0.362667	0.472664	1.5044	1.29734	0.0456365	0.0336171	0.219559	0.192613	0.00248056	3.19888e-06	5.64927e-06
PC(32:0)	0.0228013	0.0379668	0.0273501	0.0204012	0.0049872	0.00172728	0.00829267	0.00696808	0.000203604	0.323918	0.548555
PC(34:2)	1.25778	1.5138	2.83976	2.87355	0.105815	0.0594423	0.203097	0.133668	0.00150827	3.06891e-07	2.58294e-08
PC(34:1)	1.61231	2.5721	6.81376	4.40775	0.225992	0.184966	1.18825	0.827811	8.00207e-05	1.13632e-05	8.51614e-05
PC(34:0)	0	0	0.0110438	0.0198628	0	0	0.00745548	0.00580713		0.0106621	6.02676e-05
PC(36:3)	0.954231	1.24775	3.52054	3.6936	0.131656	0.0686213	0.18584	0.246872	0.00222444	6.59089e-09	1.99909e-08
PC(36:2)	13.4756	21.4147	12.591	12.2246	1.97368	1.0456	0.394578	0.728582	4.57619e-05	0.354518	0.220293
PC(36:1)	0.13894	0.247847	1.01065	0.848945	0.0172826	0.0253786	0.331126	0.287183	4.64682e-05	0.000370583	0.000561532
PC(36:0)	0	0	0	0.00200514	0	0	0	0.00448364			0.346594
PC(42:1)	0	0.00197937	0.0419254	0.0531851	0	0.00442601	0.0293292	0.0231271	0.346594	0.0126806	0.00088268
PC(44:1)	0	0.00170605	0.0162235	0.016594	0	0.00381485	0.0148965	0.0154973	0.346594	0.0408658	0.0435619
PC	27.2008	35.2694	50.4659	43.4554	3.92126	1.81078	3.72187	2.27902	0.00309133	1.13051e-05	4.31263e-05
LPE(14:0)	0.0561457	0.0236887	0.0114194	0.0103861	0.0074492	0.00365028	0.00295993	0.00607704	2.28059e-05	1.59216e-06	5.31874e-06
LPE(16:1)	0.310968	0.153527	0.146655	0.0362913	0.0395483	0.0115863	0.0279504	0.00277112	2.71454e-05	6.38356e-05	2.99928e-07
LPE(16:0)	0.197261	0.146106	0.0757076	0.0632814	0.0209172	0.020364	0.0108094	0.00789749	0.00442922	2.87889e-06	9.21269e-07
LPE(18:2)	0.138053	0.0591805	0.140596	0.0579172	0.0198851	0.00675252	0.0220837	0.00395736	3.07327e-05	0.853037	2.11759e-05
LPE(18:1)	4.82753	3.11652	1.32777	0.485759	0.552916	0.184095	0.182963	0.0378014	0.000175653	9.01575e-07	1.15115e-07
LPE(18:0)	0.0322595	0.0216548	0.036359	0.0293273	0.00270335	0.00183229	0.00828926	0.00236516	8.71223e-05	0.323812	0.105379
LPE(20:1)	1.00609	0.542691	0.142289	0.0916221	0.145778	0.0593659	0.0238419	0.0202997	0.000172408	1.11149e-06	6.97233e-07
LPE(20:0)	0	0	0.00118781	0.00085541	0	0	0.00265602	0.00191275		0.346594	0.346594
LPE	6.56831	4.06337	1.88198	0.775439	0.75061	0.228632	0.256137	0.0579024	9.82044e-05	1.02627e-06	1.32469e-07
PE(24:0)	0.187571	0.19642	0.290538	0.289783	0.0766794	0.0624978	0.143192	0.097933	0.846458	0.194094	0.103438
PE(26:1)	0.0388762	0.000938861	0	0	0.00525949	0.00209936	0	0	3.8939e-07	1.81248e-07	1.81248e-07
PE(26:0)	0.127064	0.0526985	0.0834377	0.0734138	0.00857716	0.00422716	0.0256769	0.00931835	1.21903e-07	0.00694733	1.27043e-05
PE(28:1)	0.478081	0.139569	0.10433	0.109876	0.0416444	0.00606795	0.024272	0.0274916	9.36473e-08	1.24764e-07	1.83716e-07
PE(28:0)	0.147702	0.0686732	0.161299	0.144078	0.00519993	0.00483551	0.0169311	0.024644	7.26815e-09	0.124386	0.755848
PE(30:1)	0.621367	0.216648	0.0320864	0.110815	0.0572029	0.010494	0.0352457	0.0631145	2.89814e-07	4.75313e-08	9.1953e-07
PE(30:0)	0.0686106	0.0375451	0.134526	0.11898	0.00614943	0.00474793	0.0164806	0.0141491	1.94459e-05	3.12486e-05	8.38443e-05
PE(32:1)	0.47523	0.257119	0.126712	0.215899	0.0415969	0.0170842	0.0282877	0.0162216	4.61584e-06	2.99969e-07	1.17069e-06
PE(32:0)	0.0072278	0.00535711	0.00932239	0.0107075	0.00697578	0.00513254	0.00582354	0.00673257	0.642039	0.620198	0.445402
PE(34:2)	1.21141	0.590795	0.862343	1.19748	0.152729	0.0711184	0.132859	0.0236586	3.53701e-05	0.00483742	0.845365
PE(34:1)	2.8561	3.16479	1.46103	1.85978	0.123086	0.148074	0.230569	0.107709	0.00713878	2.234e-06	8.11904e-07
PE(34:0)	0	0	0	0	0	0	0	0
PE(36:2)	12.665	10.3937	3.11438	4.93015	1.02903	0.378412	0.4068	0.528895	0.00168301	5.38905e-08	3.95669e-07
PE(36:1)	0.258223	0.307811	0.233638	0.364605	0.0191158	0.0107679	0.0381396	0.0574633	0.000984486	0.233564	0.00436886
PE(36:0)	0	0	0	0	0	0	0	0
PE(38:3)	0.356171	0.169257	0.162883	0.350921	0.0617763	0.0178883	0.0170667	0.0639402	0.000188378	0.000145996	0.898211
PE(42:1)	0	0.00278984	0.0163422	0.0183866	0	0.00382183	0.0312342	0.0114117	0.141265	0.275695	0.00695425
PE(44:1)	0	0	0.0166688	0.0204933	0	0	0.0276547	0.0188295		0.214648	0.0409678
PE(48:1)	0.0520868	0.116123	0.132302	0.157932	0.0101822	0.0155745	0.041658	0.0488673	5.76921e-05	0.00306878	0.00146131
PE	19.5508	15.7203	6.94184	9.97331	1.22718	0.468597	0.719964	0.51994	0.000184098	4.38025e-08	2.25785e-07
MMPE(26:0)	0.00486945	0.00055455	0	0	0.00336059	0.00124001	0	0	0.0273467	0.0118771	0.0118771
MMPE(28:1)	0.0538617	0.00804677	0	0.00144444	0.013707	0.00766473	0	0.00322986	0.000183539	2.20977e-05	3.28034e-05
MMPE(28:0)	0.0134621	0.00610798	0.0158262	0.0170136	0.00533602	0.00365223	0.0104362	0.0131346	0.0345426	0.663964	0.590717
MMPE(30:0)	0.00230287	0.000422561	0.014218	0.0177597	0.00320837	0.000944875	0.0103484	0.020642	0.244178	0.0393729	0.13662
MMPE(32:0)	0	0	0	0.00761251	0	0	0	0.0130041			0.226888
MMPE(34:1)	0.020053	0.0221359	0.0151428	0.0317904	0.00554059	0.00338223	0.00276474	0.00361592	0.493487	0.114134	0.0041367
MMPE(34:0)	0	0	0	0	0	0	0	0
MMPE	0.0945492	0.0372678	0.045187	0.0756206	0.0278684	0.0129256	0.0214248	0.0465946	0.00312453	0.0138055	0.458079
DMPE(36:2)	4.81817	3.13128	0.578276	1.1129	0.820997	0.402651	0.11193	0.277013	0.00332111	3.07925e-06	1.18463e-05
DMPE	4.81817	3.13128	0.578276	1.1129	0.820997	0.402651	0.11193	0.277013	0.00332111	3.07925e-06	1.18463e-05
LPI(8:0)	0.0123817	0.00472008	0.0219665	0.00459488	0.00209858	0.000927082	0.00623748	0.00120559	7.14517e-05	0.0115851	9.29612e-05
LPI(10:0)	0.113747	0.0409897	0.312413	0.0724243	0.0161226	0.00583981	0.032738	0.0190135	1.25529e-05	1.92202e-06	0.00598585
LPI(12:0)	0.0597154	0.0240781	0.0722818	0.0268615	0.00892121	0.00288069	0.0100443	0.0073039	2.81488e-05	0.0698396	0.000215558
LPI(14:0)	0.00471636	0.00142745	0.0055637	0.0039989	0.000860809	0.000227822	0.000712773	0.00164031	3.46932e-05	0.128454	0.411698
LPI(16:0)	0.14853	0.0921089	0.143067	0.0968879	0.0426416	0.016775	0.0272654	0.0247221	0.0249332	0.815346	0.0472106
LPI(18:2)	0.0314696	0.0184783	0.0796276	0.0288031	0.00447552	0.00251639	0.0162193	0.0038844	0.000477102	0.000209115	0.343797
LPI(18:1)	1.22699	0.886217	0.603664	0.173807	0.118307	0.0993005	0.0934515	0.0116923	0.00114467	1.52058e-05	4.3926e-08
LPI(18:0)	0.0186386	0.0114455	0.0590243	0.0366049	0.00495334	0.00165549	0.0101373	0.0106804	0.0151238	4.35184e-05	0.00919166
LPI(24:0)	0	0	0	0	0	0	0	0
LPI	1.61619	1.07947	1.29761	0.443982	0.164255	0.117445	0.169848	0.073745	0.000344449	0.0166882	4.85849e-07
PI(22:0)	0	0	0.00696325	0.00707886	0	0	0.0021926	0.00261752		0.000101862	0.000306846
PI(24:0)	0.0283823	0.0122247	0.0623548	0.0545457	0.00362123	0.000980683	0.00802796	0.0079721	1.12376e-05	2.52985e-05	0.000155655
PI(26:0)	0.846705	0.39572	2.21814	1.86902	0.0792195	0.00874491	0.23612	0.234641	1.43043e-06	1.76141e-06	1.53813e-05
PI(28:1)	0.63281	0.322	0.621516	0.665898	0.0613053	0.0133399	0.12118	0.0535176	3.93485e-06	0.857106	0.389825
PI(28:0)	1.57978	0.904001	7.44809	6.41752	0.118173	0.0154147	0.533233	1.02199	1.40735e-06	9.60141e-09	5.8286e-06
PI(30:1)	0.554264	0.321237	0.387543	0.617018	0.0587641	0.00623658	0.0671349	0.0374352	2.15375e-05	0.0030863	0.0787946
PI(30:0)	0.347669	0.228181	1.4248	1.69881	0.0215812	0.00621554	0.0976504	0.306882	2.28976e-06	9.41936e-09	9.71411e-06
PI(32:1)	0.656172	0.530854	0.857842	1.32322	0.0650913	0.0148862	0.0886219	0.0643713	0.00301012	0.00343253	2.02642e-07
PI(32:0)	0.0296966	0.0351224	0.0116072	0.00669904	0.000512231	0.00355041	0.00396808	0.00414505	0.00961081	7.82331e-06	1.762e-06
PI(34:2)	0.771245	0.656127	1.64678	2.59674	0.068063	0.0180375	0.159914	0.12698	0.00644023	3.466e-06	2.60264e-09
PI(34:1)	12.6141	13.8179	8.62038	10.7422	0.968137	0.549281	0.987959	0.787055	0.0419594	0.000197064	0.0100118
PI(34:0)	0	0	0	0	0	0	0	0
PI(36:3)	0.68935	0.580988	1.01997	1.78167	0.0629456	0.019497	0.126373	0.158738	0.0062455	0.000786681	5.56793e-07
PI(36:2)	9.86795	10.5874	3.53872	5.43157	0.838551	0.34006	0.557445	0.824102	0.113327	6.37452e-07	2.97082e-05
PI	28.6181	28.3917	27.8647	33.212	2.31208	0.935712	2.42448	1.24487	0.844263	0.628632	0.00446897
LPS(10:0)	0.0037713	0.000240471	0.00261242	0	0.000756602	0.00053771	0.00173882	0	2.80143e-05	0.208941	3.75595e-06
LPS(12:0)	0	0	0	0	0	0	0	0
LPS(16:0)	0.035738	0.0313285	0.0516585	0.0247791	0.00970569	0.00561116	0.0117263	0.00684703	0.40478	0.0475122	0.0730114
LPS(18:1)	0.721839	0.618194	0.413368	0.0944399	0.0959469	0.0734729	0.0863129	0.0252589	0.0914282	0.000690272	6.08527e-07
LPS(18:0)	0.00208721	0.00119748	0.00346646	0.000816781	0.00153911	0.00123188	0.000959713	0.00112354	0.342431	0.127486	0.174358
LPS(22:1)	0	0.00104036	0.00312559	0.00172867	0	0.00155667	0.00380814	0.00240039	0.173425	0.103792	0.145993
LPS	0.763436	0.652001	0.47423	0.121764	0.0962039	0.0738735	0.0935598	0.0249327	0.074012	0.00132316	5.18088e-07
PS(24:0)	0	0	0	0.000366211	0	0	0	0.000818873			0.346594
PS(26:0)	0.0429673	0.0218448	0.0792677	0.0791967	0.00619935	0.000722368	0.0206849	0.00437182	6.49992e-05	0.00555274	5.18571e-06
PS(28:1)	0.0308835	0.0151255	0.0295777	0.0310524	0.00482674	0.00131697	0.00863491	0.00377782	0.00010795	0.77539	0.95237
PS(28:0)	0.0551054	0.0340901	0.0883471	0.0946791	0.00692368	0.00229758	0.0195848	0.00475614	0.000200066	0.00720613	5.74625e-06
PS(30:1)	0.0322356	0.0187323	0.024973	0.0377166	0.0051458	0.000799309	0.00872454	0.0047856	0.000405985	0.147544	0.1193
PS(30:0)	0.0151239	0.0126632	0.015429	0.0217145	0.0027025	0.00287634	0.00319585	0.00327404	0.200789	0.874534	0.00842575
PS(32:1)	0.061434	0.0580711	0.110318	0.152271	0.00545824	0.00312815	0.0191583	0.0139762	0.266193	0.000582492	8.51388e-07
PS(32:0)	0.0463611	0.0477481	0.0434827	0.0522443	0.0299823	0.0347034	0.0161691	0.0283895	0.947744	0.854839	0.758189
PS(34:2)	0.0664358	0.0618079	0.220354	0.262715	0.00724246	0.00410423	0.032428	0.0115765	0.249028	6.52278e-06	9.56529e-10
PS(34:1)	1.34493	1.78634	1.58225	1.44651	0.11658	0.124354	0.243925	0.0656911	0.000409583	0.0852847	0.128069
PS(36:3)	0.0757078	0.0688108	0.172156	0.24217	0.00836003	0.00554308	0.0379396	0.0266655	0.162729	0.000540169	9.64494e-07
PS(36:2)	1.4406	1.69392	0.8275	0.946661	0.168123	0.116334	0.172708	0.15935	0.024272	0.000460791	0.0014122
PS(36:1)	0.112512	0.151226	0.120269	0.171674	0.0137426	0.011187	0.0332294	0.0131959	0.00121627	0.642479	0.000119188
PS(40:1)	0.174483	0.206858	0.183279	0.17929	0.122307	0.0627241	0.109569	0.100459	0.612701	0.907613	0.947527
PS	3.49878	4.17724	3.4972	3.71826	0.210428	0.330061	0.512581	0.343847	0.00470312	0.995083	0.258134
LPG(12:0)	0.00257364	0.00208279	0.00110297	0.00104141	0.000447278	0.000988863	0.00085176	0.00098489	0.341478	0.00911178	0.0132462
LPG(16:0)	0.000201067	0.000241652	0	0	0.0004496	0.000344973	0	0	0.876742	0.346594	0.346594
LPG(18:1)	0.0132864	0.0119223	0.00482404	0.00130893	0.00196341	0.00103343	0.00115976	0.000466533	0.206486	3.35292e-05	9.91839e-07
LPG(18:0)	0	0	0	0	0	0	0	0
LPG	0.0160611	0.0142467	0.00592701	0.00235034	0.0017182	0.00109671	0.0012815	0.00129326	0.0817306	5.59555e-06	5.71222e-07
PG(26:0)	0.00257648	0.00106611	0.00113714	0.00150223	0.000380453	0.000920289	0.000694809	0.000535975	0.00947981	0.00361868	0.00645125
PG(28:1)	0.00513116	0.00297499	0.000301545	0.000575253	0.000371308	0.000469437	0.000674276	0.00078921	4.15549e-05	6.46455e-07	2.63335e-06
PG(28:0)	0.00656753	0.00435644	0.00875037	0.00775059	0.000343143	0.000552937	0.00129812	0.000522909	6.3197e-05	0.0066351	0.00287777
PG(30:0)	0.00309852	0.00338154	0.00379203	0.00420089	0.000371467	0.00245089	0.000382973	0.000336139	0.804929	0.0196924	0.00116347
PG(34:1)	0.0241014	0.0266287	0.0171807	0.0182403	0.000965963	0.00076437	0.00327615	0.00236329	0.00178397	0.00192243	0.000892416
PG(36:2)	0.0338023	0.037059	0.0113412	0.0131424	0.00203881	0.00212017	0.00188573	0.00186666	0.0383634	8.97288e-08	1.6626e-07
PG(36:1)	0.00973266	0.0109695	0.00410846	0.00441371	0.000791258	0.000535118	0.00085981	0.000697298	0.020037	4.89069e-06	3.43724e-06
PG	0.0850101	0.0864363	0.0466115	0.0498254	0.00357366	0.0049894	0.00654899	0.0038186	0.617387	2.94619e-06	3.7686e-07
LPA(18:1)	0.0762677	0.0683733	0.0638603	0.0256173	0.0124268	0.00847271	0.00728867	0.00503661	0.274279	0.0903077	2.94752e-05
LPA(18:0)	0	0.00123956	0.00126237	0.00290683	0	0.0017556	0.00185075	0.00414166	0.153034	0.165723	0.155196
LPA	0.0762677	0.0696128	0.0651227	0.0285241	0.0124268	0.00811751	0.00578506	0.00728033	0.34544	0.106565	7.52894e-05
PA(22:0)	0	0	0	0.000666423	0	0	0	0.00149017			0.346594
PA(24:0)	0	0	0.000888311	0.00140347	0	0	0.00198632	0.00195395		0.346594	0.146916
PA(26:1)	0.00540153	0.00068685	0.00251451	0.00352122	0.00183652	0.00153584	0.00235833	0.00327541	0.00227608	0.0628159	0.295345
PA(26:0)	0.0464764	0.0312768	0.131706	0.0910831	0.00746569	0.00420074	0.027346	0.0147794	0.00413316	0.000149105	0.000314908
PA(28:1)	0.0936514	0.0633342	0.0971772	0.10178	0.0123813	0.00841922	0.0241225	0.0264504	0.00193025	0.778625	0.551012
PA(28:0)	0.0696214	0.0526465	0.197757	0.163848	0.0130969	0.00726231	0.0287067	0.0159112	0.0350051	1.73553e-05	7.19262e-06
PA(30:1)	0.10001	0.0797389	0.0683119	0.0952618	0.0156277	0.0142421	0.0125296	0.0250046	0.0643992	0.00763581	0.728119
PA(30:0)	0.0200084	0.0173049	0.0327804	0.0387863	0.00357187	0.00350845	0.00791062	0.0044656	0.261757	0.011016	8.04979e-05
PA(32:1)	0.0159745	0.0161312	0.0415302	0.0397269	0.00311404	0.00358522	0.00643276	0.00483911	0.942979	4.38361e-05	1.5392e-05
PA(32:0)	0	0.000416703	0	0	0	0.000931777	0	0	0.346594
PA(34:2)	0.0336267	0.0387997	0.0929126	0.0886325	0.00560663	0.00519177	0.0152946	0.00946763	0.168536	3.86012e-05	3.67406e-06
PA(34:1)	0.100312	0.127588	0.277886	0.177806	0.0218914	0.0219399	0.0476459	0.012486	0.0846142	6.46874e-05	0.000127612
PA(34:0)	0	0	0	0	0	0	0	0
PA(36:3)	0.0409125	0.0466357	0.131305	0.130395	0.0096851	0.00916378	0.0222175	0.0177429	0.365259	3.23353e-05	9.15975e-06
PA(36:2)	0.650969	0.828477	0.517719	0.43774	0.153952	0.15857	0.08922	0.0934399	0.110236	0.132562	0.0293675
PA(36:1)	0.0371626	0.0487046	0.0779006	0.0827571	0.00781464	0.0117211	0.0196665	0.0227944	0.104307	0.00259984	0.0028726
PA(36:0)	0	0	0	0	0	0	0	0
PA(42:1)	0.0230511	0.018952	0.0223439	0.0199228	0.0212183	0.0123801	0.0256781	0.0189581	0.718759	0.963302	0.811997
PA	1.23718	1.37069	1.69273	1.47333	0.233134	0.243149	0.252306	0.182686	0.401319	0.0179998	0.112458
CL(50:0)	0	0	0	0	0	0	0	0
CL(52:1)	0	0	0	0	0	0	0	0
CL(52:0)	0	0	0	0	0	0	0	0
CL(54:1)	0.000686685	0	0	0	0.000641157	0	0	0	0.0435253	0.0435253	0.0435253
CL(54:0)	0.000124719	0	0.00157028	0.00153218	0.00027888	0	0.00096192	0.00110106	0.346594	0.0121037	0.0242656
CL(56:1)	0.0177103	0.0149536	0.0192579	0.015363	0.00965523	0.00732928	0.00795721	0.00600805	0.624817	0.789109	0.656696
CL(56:0)	0.000272244	0	0.00620114	0.00563286	0.000527649	0	0.000861018	0.00273138	0.281919	1.07792e-06	0.00258466
CL(58:1)	0.00377568	0.00134743	0.00389262	0.00417481	0.00150303	0.000369638	0.000529612	0.00125005	0.00798502	0.873738	0.660152
CL(58:0)	7.03137e-05	0	0.00826555	0.00901768	0.000157226	0	0.00234302	0.00237826	0.346594	5.22008e-05	3.08415e-05
CL(60:2)	0.00492302	0.0021404	0.00146198	0.00165533	0.0013944	0.000536551	0.000248955	0.00117932	0.00314543	0.000598857	0.00394422
CL(60:1)	0.00656424	0.00517614	0.00971168	0.00874806	0.00173098	0.000809197	0.00189025	0.00197331	0.142944	0.025219	0.0998841
CL(60:0)	0	0	0.00153655	0.00299764	0	0	0.00133001	0.00131867		0.0324487	0.000949511
CL(64:3)	0.0193064	0.0119881	0.0103554	0.0103599	0.00474942	0.00177231	0.00185544	0.00224828	0.0120909	0.00438543	0.00518403
CL(64:2)	0.0303596	0.0225781	0.0254436	0.024438	0.00846801	0.00340909	0.00617722	0.00450246	0.0930869	0.324948	0.204734
CL(64:1)	0.00751598	0.00788107	0.0345653	0.0314816	0.00173502	0.00106279	0.0130604	0.00695563	0.698755	0.00177672	7.09177e-05
CL(66:3)	0.0166408	0.0115974	0.00737782	0.0093699	0.00403229	0.00131573	0.0019328	0.0020735	0.0288583	0.00168351	0.00712881
CL(66:2)	0.018097	0.016731	0.0201657	0.0212321	0.00444711	0.00292521	0.00701328	0.00377275	0.58185	0.592752	0.263709
CL(66:1)	0.000185379	0.00109504	0.011695	0.0126343	0.00041452	0.00082387	0.00705077	0.00362311	0.0584913	0.00655237	6.11156e-05
CL(68:3)	0.0178054	0.016577	0.0112151	0.00984581	0.00249442	0.00286137	0.00466789	0.00189015	0.489898	0.0237643	0.000461266
CL(68:2)	0.0223204	0.0335324	0.0247003	0.0165437	0.00543687	0.00801676	0.0124166	0.00331923	0.032201	0.704867	0.0771218
CL(70:4)	0.0175454	0.0167234	0.0136273	0.0134137	0.0036661	0.00321856	0.00554277	0.00174407	0.716148	0.223872	0.0524263
CL(70:3)	0.0744555	0.0950163	0.0437423	0.0309689	0.0163317	0.0163646	0.018175	0.0060061	0.0819537	0.022821	0.000517376
CL(70:2)	0.0192845	0.0392488	0.0358735	0.0278641	0.00498037	0.014227	0.022374	0.00721126	0.0181024	0.144257	0.0600102
CL(72:4)	0.0594041	0.0670607	0.0235871	0.0215745	0.0138803	0.0116315	0.00957319	0.00378697	0.372128	0.00144555	0.000370282
CL(72:3)	0.0423053	0.063191	0.0307209	0.0275078	0.00898738	0.0140827	0.0151601	0.0060012	0.0233594	0.179815	0.0155402
CL(72:2)	0.00198888	0.0062583	0.0135847	0.0134466	0.00186724	0.0049831	0.00835414	0.00395692	0.110561	0.0163343	0.000380372
CL	0.381342	0.433096	0.358552	0.319802	0.070371	0.0873589	0.140578	0.0634945	0.332418	0.75413	0.184612
Cer(36:1:2)	0	0	0	0	0	0	0	0
Cer(36:0:2)	0.0236075	0.0256636	0.0650817	0.0487967	0.0310714	0.0265077	0.024374	0.0342775	0.913148	0.0468003	0.25812
Cer(36:1:3)	0	0	0	0	0	0	0	0
Cer(36:0:3)	0	0	0	0	0	0	0	0
Cer(38:1:2)	0.368475	0.47106	0.0508932	0.189561	0.0519739	0.0400322	0.0554478	0.0730335	0.00812006	1.40527e-05	0.00210256
Cer(38:0:2)	0.125895	0.0708409	0.988102	1.83162	0.0422727	0.0403936	0.0346611	0.222941	0.068352	4.57262e-10	1.58961e-07
Cer(38:1:3)	0.780437	0.738388	0.152127	0.0836452	0.0888762	0.0816163	0.0292864	0.0345676	0.458278	3.82614e-07	1.98306e-07
Cer(38:0:3)	0.213884	0.151046	0.321726	0.219702	0.0509053	0.0531806	0.0880561	0.0790416	0.0927237	0.0451866	0.893361
Cer(44:0:3)	0.0472149	0.0600046	0.398458	0.669387	0.0434776	0.0567176	0.101426	0.0439995	0.699496	0.000100269	1.61665e-08
Cer(44:0:4)	1.41637	1.48074	0.423675	0.478058	0.229866	0.158075	0.14579	0.0357993	0.619829	3.80334e-05	1.82483e-05
Cer	2.97588	2.99774	2.40006	3.52077	0.452976	0.339458	0.195651	0.38387	0.933303	0.0311567	0.0742728
IPC(36:1:2)	0	0	0	0	0	0	0	0
IPC(36:0:2)	0	0	0	0	0	0	0	0
IPC(36:1:3)	0	0	0.000500828	0.000315458	0	0	0.00111988	0.000705387		0.346594	0.346594
IPC(36:0:3)	0.0018823	0.0022856	0	0.000675103	0.00420895	0.00239732	0	0.00150958	0.856941	0.346594	0.562773
IPC(38:1:2)	0.0384606	0.0335998	0.0139831	0.016894	0.0053103	0.00863847	0.00715453	0.0131566	0.315042	0.000276114	0.0093743
IPC(38:0:3)	0.00956971	0	0.00854566	0.00896287	0.00123876	0	0.00446614	0.00199729	1.28436e-07	0.634542	0.579584
IPC(44:0:3)	0	0	0.0317448	0.0669215	0	0	0.0172167	0.0105874		0.00333068	6.10523e-07
IPC(44:0:4)	0.0427356	0.035076	0.0370286	0.0339982	0.00745233	0.00946567	0.0109402	0.00350169	0.19291	0.363258	0.0450513
IPC	0.0956938	0.0709615	0.191497	0.21338	0.0166133	0.0183971	0.0635487	0.0493022	0.0562072	0.0115035	0.000979304
MIPC(36:0:2)	0.00623363	0.00844695	0.0120859	0.00993457	0.00315472	0.00246963	0.00470789	0.00348798	0.251764	0.0497583	0.116513
MIPC(36:1:3)	0	0.000356736	0	0	0	0.000797687	0	0	0.346594
MIPC(44:0:3)	0.00694492	0.00673204	0.0610001	0.202012	0.00157476	0.00267924	0.0373757	0.025179	0.882056	0.0120374	1.27543e-07
MIPC(44:0:4)	0.654497	0.6429	0.204459	0.236375	0.137955	0.17455	0.0726112	0.0923429	0.91008	0.000197262	0.000491618
MIPC	0.667676	0.658435	0.277545	0.448321	0.137519	0.178391	0.110553	0.076833	0.929165	0.00112933	0.014365

## Sheet: 1e_InternalStandards GC
Supplementary Data 1e. GC-MS quantification details
External standards	Retention time (min)	m/z	Conc of calibration curve (µM)
Squalene	9.43	69	0.05 to 0.67
Hop-17(21)-ene	12.43	367	0.11 to 2.66
Ergosterol	13.25	363	0.27 to 26.66
Hop-22(29)-ene	14.74	191	0.11 to 2.66
Hop-21(22)-ene	14.79	191	0.11 to 2.66
Diplopterol	17.31	131	0.27 to 26.66
Internal standard (IS)	Retention time (min)	m/z	Conc (mg mL-1)
5α-cholestane	10.15	217	10

## Sheet: 1f_InternalStandards ESI
Supplementary Data 1f. Shotgun lipidomics quantification details
Lipid Class	Internal standard (IS)	Ion format	Conc of infusion (fmol/μL)
PC, LPC	PC(15:0/18:1-d7)	[M+H]+	306
PE, MMPE, DMPE, LPE	PE(15:0/18:1-d7)	[M−H]−	217
PI, LPI, IPC, MIPC	PI(15:0/18:1-d7)	[M−H]−	182
PS, LPS	PS(15:0/18:1-d7)	[M−H]−	99
PG, LPG	PG(15:0/18:1-d7)	[M−H]−	34
PA	PA(15:0/18:1-d7)	[M−H]−	37
CL	CL(tetra14:1)	[M−2H]2−	20
Cer	Cer(t18:1/16:0)	[M+Cl]−	46
DG	DG(15:0/18:1-d7)	[M+NH4]+	44
TG	TG(15:0/18:1-d7/15:0)	[M+NH4]+	63
EE	CE(18:1)	[M+NH4]+	79
PC, phosphatidylcholine; PE, phosphatidylethanolamine; PI, phosphatidylinositol; PS, phosphatidylserine; PG, phosphatidylglycerol; PA, phosphatidic acid; CL, cardiolipin; LPC, LPE, LPI, LPS, and LPG, the corresponding lysolipids;
Cer, ceramide; IPC, inositolphosphoceramide; MIPC, mannosyl-inositolphosphoceramide
DG, diacylglycerol; TG, triacylglycerol; and EE/CE, ergosteryl/cholesteryl ester.
