# Supplementary material for: Horizontal acquisition of prokaryotic hopanoid biosynthesis reorganizes membrane physiology driving lifestyle innovation in a eukaryote
Source: Nat Commun. 2025 Apr 7;16:3291. doi: 10.1038/s41467-025-58515-w (PMC11976957; doi:10.1038/s41467-025-58515-w)
Supplement: Supplementary file 4 — Supplementary Data 2 [file 41467_2025_58515_MOESM4_ESM.xlsx]

## Sheet: Figure 1
Strain ID	Genotype	Species	Origin
SOJ5445	shc1-sfGFP:kanR h-	S. japonicus	This study
SOJ5	NIG2028 matsj-P2028 h-	S. japonicus	Furuya K, Niki H.Yeast. 2009;26(4):221-233.
SOJ5465	shc1Δ::kanR h?	S. japonicus	This study
SO8087	972 h-	S. pombe	Leupold, U. C. R. Trav. Lab. Carlsberg, Ser. Physiol. 1950;24:381-480.
SOJ5534	erg1Δ::natR h?	S. japonicus	This study

## Sheet: Figure 2
Strain ID	Genotype	Species	Origin
SO8087	972 h-	S. pombe	Leupold, U. C. R. Trav. Lab. Carlsberg, Ser. Physiol. 1950;24:381-480.
SOJ5	NIG2028 matsj-P2028 h-	S. japonicus	Furuya K, Niki H.Yeast. 2009;26(4):221-233.
SOJ5465	shc1Δ::kanR h?	S. japonicus	This study
SOJ5534	erg1Δ::natR h?	S. japonicus	This study

## Sheet: Figure 4
Strain ID	Genotype	Species	Origin
SO9498	ptdh1:shc1-sfGFP:ura4+ h+	S. pombe	This study
SO8087	972 h-	S. pombe	Leupold, U. C. R. Trav. Lab. Carlsberg, Ser. Physiol. 1950;24:381-480.
SOJ5791	erg1-mCherry:natR h-	S. japonicus	This study
SO9445	erg1-mCherry:natR h+	S. pombe	This study
SO9495	kanR:prga3:erg1 h-	S. pombe	This study
SO9504	kanR:prga3:erg1 ptdh1:shc1-sfGFP:ura4+ h?	S. pombe	This study

## Sheet: Figure S1
Strain ID	Genotype	Species	Origin
SOJ5	NIG2028 matsj-P2028 h-	S. japonicus	Furuya K, Niki H.Yeast. 2009;26(4):221-233.
SOJ5465	shc1Δ::kanR h?	S. japonicus	This study
SOJ5534	erg1Δ::natR h?	S. japonicus	This study

## Sheet: Figure S4
Strain ID	Genotype	Species	Origin
SO8087	972 h-	S. pombe	Leupold, U. C. R. Trav. Lab. Carlsberg, Ser. Physiol. 1950;24:381-480.
SO9498	ptdh1:shc1-sfGFP:ura4+ h+	S. pombe	This study
SO9495	kanR:prga3:erg1 h-	S. pombe	This study
SO9504	kanR:prga3:erg1 ptdh1:shc1-sfGFP:ura4+ h?	S. pombe	This study
