# Supplementary material for: Horizontal acquisition of prokaryotic hopanoid biosynthesis reorganizes membrane physiology driving lifestyle innovation in a eukaryote
Source: Nat Commun. 2025 Apr 7;16:3291. doi: 10.1038/s41467-025-58515-w (PMC11976957; doi:10.1038/s41467-025-58515-w)
Supplement: Supplementary file 5 — Supplementary Data 3 [file 41467_2025_58515_MOESM5_ESM.xlsx]

## Sheet: KO,tag&promot mutations primers
Primer ID	Sequence	Description	Note
prSO8910	AGCAATTCTTCCCTCTGCTGGCTCTGGCTCGCTACCGTCACATGGAGAAGTCTGGCACCAACAACGTTTCCTTTGCTTTCatccccgggttaattaa	Shc1_sj_Cter_tag_fwd	sj: S. japonicus
prSO8911	GTGCCACAGAAATATAATAGTAGTACTTCATTGTGGAAATAAGATGCTTAGAACCAAACGAGACATTAAATGGGGGGTGCgatggcggcgttagtat	Shc1_sj_Cter_tag_rev	sp: S. pombe
prSO10455	AAGCCGGTCTCATCCACCGATTTATTCACCACACTTGACTCACTGAACTCTACGTCTGCAATCACCCACAACGATACAAAcggatccccgggttaattaa	Shc1_sj_del_fwd	with prSO8911
prSO9133	TCAGTTTTCAGACGAATACACTGCAACACATTCCCTGGAATAGTTGTTTTTTGATTTGGTCGCATCACCATTTTTAATTcggatccccgggttaattaa	Erg1_sj_del_fwd
prSO9134	AGAGACCCATGCTCTTCCATCCGAGCACAATGGTTGCATCAAGCATGCTCAACACGGCCGCAAGAATTAACTCGCCGGCgaattcgagctcgtttaaac	Erg1_sj_del_rev
prSO10453	ATActcgagATGAAGACTGACGGCAACA	XhoI_shc1_sp_Cter_fwd
prSO10454	AGGgaattcGAAAGCAAAGGAAACGTTG	EcoRI_shc1_sp_Cter_rev
prSO9894	TGCGCGTTATTGAGTCCATTTTTATTTTTGCTCAGGCCACATTCGTGATTATGCCTTACATTATTAGCGAAATGTCCTCTatccccgggttaattaa	Erg1_sj_Cter_tag_fwd
prSO9895	ACACCGAATATAAGAAAGATAACATACCGACAAGAGGAAGCAAAACGCGCCTCGATCCATTTTGTGTCATCTTATGTCGTgatggcggcgttagtat	Erg1_sj_Cter_tag_rev
prSO9896	TCCGTATCATCGAATCCTTATTGATTTTCTTACAAGCTTCGCTAGTAATTATCCCTTATATCCTTAGCGAAATGTCATCCatccccgggttaattaa	Erg1_sp_Cter_tag_fwd
prSO9897	TCAGTGATTGCCAAGACAATCATAATCAACCAATTCATAAATCAAAAATAATTTAATTTTAATGAACTGATTCTGCAAACgatggcggcgttagtat	Erg1_sp_Cter_tag_rev
prSO10329	TGTCTTTAATTAACCCGGGG	pSO1276_bb_fwd
prSO10330	GATCTGTTTAGCTTGCCTCG	pSO1276_bb_rev
prSO10333	cgaggcaagctaaacagatcCGAACTACAGTCTTGAAGCC	pSO1276_prg3_fwd
prSO10334	ccccgggttaattaaagacaCTTATCGTATATATGCTCTTCTTATTTC	pSO1276_prg3_rev
prSO10343	CTTCCTTCATAGTTCAAAACCCTAACCCTATGGGGTCTTGTCGACCTATAAAATCACCAAAGTTAGCTCCACGCCATCCTGAATTCGAGCTCGTTTAAAC	perg1_sp_substitutionrga3_fwd
prSO10345	CGGCCCAAAGCGGCGCCCAAAGCACAGCCGGTGATACCGGCACCAATAATAATAATATCAGCGTCTTGAGTTGCCATacacttatcgtatatatgctctt	perg1_sp_substitutionrga3_rev
			with prSO6563
			with prSO6621
			with prSO7361
			with prSO6658
			with prSO7361
			with prSO6658

## Sheet: genotyping primers
Primer ID	Sequence	Description	Note
prSO9602	TCCCTTACGATTTTTTGCGA	Shc1_sj_genotyping_5UTR_fwd	sj: S. japonicus
prSO9893	TGTAGGCCTTCTTGTGCAGG	Shc1_sj_genotyping_5UTR_rev	sp: S. pombe
prSO10005	GTCTGCTCGTTGCATTTCTT	Shc1_sj_genotyping_3UTR_fwd
prSO10456	CTTCTGTCCTCCTCGTTTTTG	Shc1_sj_genotyping_3UTR_rev
prSO9177	CTTTAAAACCTCCAGCGCTA	Erg1_sj_genotyping_5UTR_fwd
prSO9178	CAATTACAGTGACATTCGGC	Erg1_sj_genotyping_5UTR_rev
prSO9179	CGCACAAAGGGTATGATTCT	Erg1_sj_genotyping_3UTR_fwd
prSO9180	TGCGACATCAATTCTTAGCC	Erg1_sj_genotyping_3UTR_rev
prSO9241	CGAAATCGGCGATACCTCTC	Erg1_sp_promoter_genotyping_fwd
prSO9242	TCTTGCAACAGACACTGGGA	Erg1_sp_promoter_genotyping_rev
