# Supplementary material for: Horizontal acquisition of prokaryotic hopanoid biosynthesis reorganizes membrane physiology driving lifestyle innovation in a eukaryote
Source: Nat Commun. 2025 Apr 7;16:3291. doi: 10.1038/s41467-025-58515-w (PMC11976957; doi:10.1038/s41467-025-58515-w)
Supplement: Supplementary file 8 — Source Data [file 41467_2025_58515_MOESM8_ESM.xlsx]

## Sheet: Figure 1e
Triterpenoid abundance (mol% of polar lipids)
	wild type					shc1Δ					erg1Δ					wild type -O2
Lipid species	rep1	rep2	rep3	rep4	rep5	rep1	rep2	rep3	rep4	rep5	rep1	rep2	rep3	rep4	rep5	rep1	rep2	rep3	rep4	rep5
Squalene	1.06297	0.821589	0.774818	0.806338	0.867122	1.36474	1.54348	1.18083	0.990947	0.860564	1.49546	1.62526	0.951898	1.28446	1.71716	0.323556	0.295668	0.336198	0.171844	0.148454
Ergosterol	2.02181	1.7759	1.05466	1.02601	1.15294	1.66049	1.8148	1.27852	1.1639	1.13507	0	0	0	0	0	0	0	0	0	0
Diplopterol	3.48176	2.67887	3.3585	3.1171	3.03297	0	0	0	0	0	10.8952	10.385	7.98692	8.7459	10.1887	12.3072	10.8485	11.9586	6.73096	6.94681
Hop-22(29)-ene	0.492901	0.413815	0.484933	0.508257	0.478689	0	0	0	0	0	1.81976	1.77748	1.16073	1.39502	2.17133	1.43483	1.30508	1.43718	0.744011	0.707681
Hop-17(21)-ene	0.0356797	0.033201	0.0407198	0.0344368	0.0361156	0	0	0	0	0	0.124354	0.127864	0.0934958	0.0970767	0.142126	0.0786452	0.0771523	0.08553	0.0479891	0.0504171

## Sheet: Figure 1f
PE/(PC+PI) ratio
wild type					shc1Δ					erg1Δ					wild type -O2
rep1	rep2	rep3	rep4	rep5	rep1	rep2	rep3	rep4	rep5	rep1	rep2	rep3	rep4	rep5	rep1	rep2	rep3	rep4	rep5
1.51653	1.50644	1.67937	1.7329	1.28142	1.41221	1.22559	0.928366	0.708192	0.848241	0.707897	0.745785	0.79571	0.718747	0.702928	1.22828	1.24874	1.06858	1.18609	1.12758

## Sheet: Figure 1g
Double bond index (DBI)
wild type					shc1Δ					erg1Δ					wild type -O2
rep1	rep2	rep3	rep4	rep5	rep1	rep2	rep3	rep4	rep5	rep1	rep2	rep3	rep4	rep5	rep1	rep2	rep3	rep4	rep5
0.52	0.49	0.47	0.47	0.51	0.45	0.43	0.47	0.48	0.5	0.4	0.41	0.41	0.38	0.41	0.01	0.01	0.01	0.01	0

## Sheet: Figure 1i
Cell length (µm)
wild type_yes_rep1	wild type_yes_rep2	wild type_yes_rep3	shc1Δ_yes_rep1	shc1Δ_yes_rep2	shc1Δ_yes_rep3	erg1Δ_yes_rep1	erg1Δ_yes_rep2	erg1Δ_yes_rep3	wild type_-O2_yes_rep1	wild type_-O2_yes_rep2	wild type_-O2_yes_rep3	wild type_ynb_rep1	wild type_ynb_rep2	wild type_ynb_rep3	shc1Δ_ynb_rep1	shc1Δ_ynb_rep2	shc1Δ_ynb_rep3	erg1Δ_ynb_rep1	erg1Δ_ynb_rep2	erg1Δ_ynb_rep3	wild type_-O2_ynb_rep1	wild type_-O2_ynb_rep2	wild type_-O2_ynb_rep3
19.059	16.842	14.394	17.848	17.55	16.621	16.269	17.218	19.099	29.792	16.576	17.736	18.152	21.575	15.6	16.858	18.064	23.505	14.995	20.552	14.754	16.589	18.43	17.028
17.095	15.141	15.995	20.284	19.757	17.028	17.624	18.414	17.027	19.957	16.327	17.975	18.619	15.948	19.704	13.569	16.883	18.294	16.771	16.146	13.444	17.095	24.424	18.592
19.899	20.051	14.062	22.816	17.356	19.274	19.306	18.77	14.595	16.146	16.775	24.915	11.779	19.704	17.356	16.478	15.88	19.978	19.985	20.825	15.958	17.813	17.323	24.82
17.011	15.069	13.806	17.161	19.699	16.08	16.255	14.841	16.308	17.513	20.491	24.096	12.585	22.902	12.394	15.449	18.919	19.709	19.156	23.175	15.596	24.017	19.132	16.569
22.257	21.557	16.848	16.661	17.6	15.752	17.425	15.054	16.889	17.512	14.041	20.671	19.547	16.575	19.035	14.484	15.967	17.364	19.471	16.395	15.047	17.164	21.897	16.157
21.43	17.444	17.78	16.385	17.056	19.156	17.877	13.545	14.739	17.512	18.866	18.36	15.563	16.399	13.964	16.157	21.104	22.272	17.706	14.954	13.85	19.71	16.39	16.227
18.089	19.363	17.736	18.455	17.376	17.086	16.474	17.121	13.607	19.536	19.857	22.428	16.064	12.652	17.512	18.093	18.285	22.066	18.786	21.67	18.181	17.652	14.514	16.474
15.872	15.644	16.119	17.864	18.331	16.454	17.598	16.311	15.619	17.745	18.164	19.146	16.086	14.494	15.453	16.409	17.081	20.825	17.539	16.649	12.989	15.479	16.033	20.92
14.851	19.036	14.553	14.986	16.883	16.048	17.425	15.99	15.978	18.606	19.384	18.106	18.285	19.771	17.359	17.925	22.661	19.98	19.906	19.59	20.534	19.368	16.454	17.749
15.703	17.603	15.806	17.55	16.19	17.746	14.626	17.447	17.555	16.001	20.164	18.381	13.868	18.488	18.142	18.443	18.228	20.177	22.412	21.691	14.236	14.426	15.997	17.758
13.9	13.158	17.434	21.583	18.068	15.41	15.567	17.877	15.532	18.785	18.85	18.068	13.663	16.722	19.5	15.727	15.991	17.183	13.629	20.781	12.385	19.333	21.133	20.498
19.439	15.453	16.111	20.876	19.027	16.657	16.717	14.382	17.028	20.729	19.265	18.334	16.983	17.263	22.425	17.171	23.149	15.091	16.38	19.384	13.237	17.46	14.561	20.498
16.119	20.656	17.801	18.067	18.259	16.139	19.367	15.465	21.405	20.693	20.229	18.446	18.215	15.684	17.548	14.655	17.852	17.364	21.069	24.181	14.785	14.196	24.55	23.186
16.515	14.34	17.364	21.379	15.892	14.451	17.294	23.05	17.444	19.108	17.417	17.797	13.822	19.748	21.373	17.706	17.206	18.964	23.441	19.971	15.718	19.998	14.514	15.405
15.948	14.852	17.706	28.179	21.418	14.709	15.684	13.714	18.852	20.433	18.663	19.146	12.314	13.158	16.454	15.527	21.472	18.534	19.699	20.438	23.499	18.919	17.831	20.322
18.173	16.768	15.117	17.577	16.437	17.393	18.334	14.898	20.952	18.504	21.897	17.277	13.075	14.561	18.562	13.8	20.557	18.359	22.674	18.821	13.261	21.346	16.19	21.026
18.24	13.956	15.752	18.528	18.202	16.354	18.118	15.187	19.385	20.227	18.352	16.593	13.945	18.504	19.43	20.154	18.06	17.784	21.841	17.266	15.167	15.787	16.648	15.875
18.435	15.077	21.107	15.256	19.687	16.546	17.144	15.532	20.512	18.339	17.425	18	14.996	15.356	16.009	15.087	16.334	17.035	20.357	20.821	15.17	15.948	17.373	15.026
18.203	16.437	18.228	20.568	18.339	16.593	16.712	16.186	16.422	15.177	18.144	20.498	17.877	19.704	19.822	19.773	17.633	22.208	22.587	22.326	15.009	20.88	20.094	18.064
14.247	16.133	14.469	14.832	18.927	17.52	15.905	13.312	16.575	18.626	18.606	19.442	17.121	13.534	22.251	22.729	17.513	16.585	16.802	18.979	14.955	17.056	15.703	19.516
20.762	17.813	13.347	21.069	16.744	16.896	17.004	14.63	20.071	20.104	17.984	17.979	12.652	14.709	17.359	24.878	15.612	19.059	20.609	19.19	14.002	18.068	17.415	18.359
18.819	17.784	20.749	17.941	18.147	15.064	15.967	14.902	17.028	15	19.957	18.314	12.688	15.911	18.649	27.525	15.671	17.447	21.376	18.615	12.518	16.969	19.721	23.562
24.24	21.67	20.224	15.857	19.055	19.562	16.26	13.237	17.746	17.408	20.077	19.914	13.471	14.251	21.287	15.727	17.515	17.551	21.255	13.867	13.783	20.557	16.186	19.544
20.197	16.831	18.069	17.788	20.438	18.931	18.252	22.333	21.958	17.762	17.787	20.683	14.651	17.633	19.516	18.402	17.772	18.627	16.593	21.455	22.845	18.562	17.02	14.902
18.891	16.825	17.801	18.294	19.119	17.642	17.966	15.513	16.064	16.551	20.774	18.027	21.649	18.356	19.253	15	17.028	15.241	21.255	18.975	15.136	24.848	16.395	20.846
17.275	17.319	18.852	19.905	18.525	14.235	18.396	15.271	16.045	21.478	17.463	19.363	13.377	17.393	21.092	16.78	17.6	15.991	17.161	20.34	16.232	25.982	20.49	19.398
19.966	16.52	16.693	18.619	16.414	19.719	18.381	16.768	14.82	18.676	18.435	21.735	15.436	17.499	15.825	17.25	20.869	19.626		17.95	24.001		20.289	20.273
20.956	13.461	18.215	18.619	18.367	15.729	16.344	15.375	18.746	21.802	21.653	18.608	14.913	16.058	17.205	15.141	19.277	18.147		21.997	12.832		18.227	12.482
15.796	14.045	18.396	21.597	17.382	18.128	20.232	17.382	14.682	19.98	18.725	19.857	16.802	16.593	20.678	19.88	16.395	20.975		17.464	19.588		22.439	17.323
17.852	16.648	13.982	17.978	16.186	19.126	15.436	17.74	16.961	17.859	18.314	16.966	13.725	16.689	14.561	16.004	21.151	17.95		18.757	14.913		17.121	20.474
15.929	17.373	16.497	16.414	18.136	19.699	20.359	16.907	13.813	15.825	21.472	17.821	17.254	14.927		13.58	19.078	19.312		19.695	14.618		20.282	18.276
21.33	14.821	17.513	19.156	26.148	21.45	17.966	15.425	16.788	22.272	18.698	19.19	17.638	21.018		12.712	17.56	16.474		23.023	14.561		24.38	21.263
19.182	15.271	19.547	20.866	28.276	14.948	16.969	17.319	16.685	18.161	22.233	20.232	13.98	13.104		20.729	14.469	16.138		17.31	10.843		22.451	20.178
23.316	15.42	15.577	20.133	18.771	18.369	22.849	15.416	15.891	18.193	19.119	18.499	13.779	15.047		16.344	19.64	17.359			15.587
18.855	16.77	17.386	20.685	20.133	15.271	17.746		17.477		18.803		18.064	18.334			15.19	24.13			21.67
18.092	15.271	18.975	21.517	20.876	18.701	16.802		16.822		19.395		12.796				17.95	25.194			16.139
18.161	13.718	16.064	17.263	19.059	13.717	16.775		16.004		16.794		14.426				17.56	19.122			15.718
18.54	15.63	14.625	19.277	20.133	19.89	16.437		11.088		19.471		13.117				23.12	20.966			14.701
19.05	16.674	15.806	18.749	17.164	15.42	24.991		13.956		17.966		10.313				22.891	18.261			20.227
18.256	15.077	14.825	19.741	18.285	16.549	16.607		14.442		20.549		14.108				18.578	18.156			15.453
18.488	14.463	18.164	19.972	17.02	19.146	14.657		13.65		19.699		10.922				23.206	18.842			13.117
19.742	19.126	18.749	19.949	21.256	19.626	16.344		16.695		20.164		15.88				27.034	14.062			15.901
18.261	17.02	17.393	19.776	16.204	19.376	17.643		17.415		18.234		17.391					18.211			15.862
20.303	17.567	18.963	17.831	18.891	19.23	15.389				19.634		14.235					16.965			20.356
18.446	17.957	18.28	18.152	17.749	16.889	16.409				18.244							14.686			14.308
16.943	15.215	15.585	18.253	17.832	17.732	17.688				17.047							18.396
17.788	13.187	18.021	18.064	16.26	17.962	18.389				22.802							17.589
18.626	15.177	18.093	18.891	16.993	19.344	16.753				17.394							16.747
16.048	15.997	19.863	18.975	19.813	18.967	19.015				24.382							16.385
18.77	16.576		20.178	18.147	20.199	18.067				17.636							15.004
17.975	18.492		18.66		19.446	16.287				16.775							15.63
			19.628			18.164				17.944							17.658
			18.369							19.597							15.582
			18.627														17.554
																	25.425
																	15.42
																	16.93
																	17.94
																	18.802
																	16.086
																	18.725
																	20.284
																	17.638
																	17.183
																	19.114
																	17.171

## Sheet: Figure 1j
Cell width (µm)
wild type_yes_rep1	wild type_yes_rep2	wild type_yes_rep3	shc1Δ_yes_rep1	shc1Δ_yes_rep2	shc1Δ_yes_rep3	erg1Δ_yes_rep1	erg1Δ_yes_rep2	erg1Δ_yes_rep3	wild type_-O2_yes_rep1	wild type_-O2_yes_rep2	wild type_-O2_yes_rep3	wild type_ynb_rep1	wild type_ynb_rep2	wild type_ynb_rep3	shc1Δ_ynb_rep1	shc1Δ_ynb_rep2	shc1Δ_ynb_rep3	erg1Δ_ynb_rep1	erg1Δ_ynb_rep2	erg1Δ_ynb_rep3	wild type_-O2_ynb_rep1	wild type_-O2_ynb_rep2	wild type_-O2_ynb_rep3
7.832	7.023	7.141	6.219	6.633	7.785	6.301	6.54	5.148	6.96	5.879	6.007	4.447	6.482	4.696	5.232	4.844	5.119	6.301	5.148	5.163	4.933	5.418	5.148
7.281	6.508	6.367	6.982	7.023	6.222	4.712	6.508	6.12	5.152	6.656	6.376	5.104	5.966	4.91	4.59	5.738	5.463	4.891	5.543	5.418	5.853	4.36	5.085
7.226	7.044	5.685	7.8	6.676	6.916	6.104	5.355	5.326	5.625	6.538	6.621	4.502	4.937	3.846	5.432	4.536	4.875	5.013	4.421	5.953	5.931	5.762	5.119
7.662	7.585	7.413	6.791	6.769	6.432	5.709	5.297	6.822	5.379	4.816	6.538	4.502	5.921	5.393	5.163	4.169	5.625	5.355	4.33	5.355	4.187	4.972	4.36
8.248	7.861	6.641	6.222	6.825	5.584	5.104	6.219	6.289	5.269	6.656	5.07	5.668	4.523	4.844	6.349	5.322	4.696	4.998	5.953	5.322	4.875	5.181	4.2
6.578	6.289	6.63	7.044	6.435	5.628	7.351	6.482	5.931	6.243	6.289	7.8	5.439	4.308	5.463	5.032	5.625	4.68	6.166	5.863	5.085	4.451	4.696	5.944
6.316	7.031	6.482	7.527	6.24	5.422	5.181	6.219	5.495	5.843	5.931	6.048	5.393	5.232	4.308	5.463	5.203	5.495	5.203	4.502	5.148	5.584	4.749	5.762
6.892	6.462	7.897	7.191	7.281	6.194	6.349	6.456	5.85	6.02	5.735	6.656	5.059	5.305	3.871	4.696	5.408	4.875	5.709	4.635	5.463	4.933	5.355	4.02
7.17	7.087	6.598	6.869	6.732	6.828	6.438	5.738	5.668	5.251	5.791	5.522	5.297	4.998	4.602	5.104	5.931	4.623	5.059	4.749	5.505	4.72	4.294	4.891
7.464	6.24	6.944	6.438	6.63	6.96	6.073	6.289	6.157	6.243	6.894	5.247	5.587	4.2	5.685	4.816	5.305	4.565	6.197	5.615	4.623	5.491	5.163	5.393
7.301	6.073	8.387	6.396	7.257	5.668	6.054	7.34	6.656	6.289	5.519	5.247	5.355	4.451	4.875	4.635	5.678	5.152	6.166	4.937	5.788	5.798	4.308	5.695
6.54	6.828	7.413	5.655	6.735	5.695	6.054	5.85	7.832	5.685	5.519	5.322	3.664	4.072	4.651	4.745	5.85	5.439	5.491	4.277	4.688	4.933	6.108	5.085
7.141	6.058	6.724	6.123	6.538	6.316	5.495	4.998	6.633	6.388	6.12	5.393	4.523	5.668	5.013	5.355	6.206	5.119	4.824	5.491	4.761	5.326	5.192	4.824
6.108	7.159	7.89	5.817	7.645	6.438	5.305	5.181	6.85	6.99	6.491	5.709	5.305	4.78	4.421	5.655	4.891	5.463	6.482	5.062	5.032	5.085	5.895	6.073
6.482	7.413	6.104	5.788	6.095	7.141	5.798	6.222	8.842	5.94	6.123	6.641	5.062	5.668	4.1	5.866	5.251	5.07	4.489	4.421	4.696	6.24	4.447	4.502
6.676	6.63	6.328	5.85	6.267	7.031	6.656	6.328	6.811	5.966	6.048	4.816	4.91	5.474	5.13	5.379	4.447	5.163	5.655	4.964	4.712	4.964	4.78	4.277
6.54	6.073	7.605	5.695	6.482	6.517	5.474	6.482	6.508	5.866	5.798	5.658	4.635	5.269	5.738	5.798	5.543	5.863	6.007	5.615	4.875	4.972	4.33	5.519
6.735	7.861	6.279	7.191	6.67	5.655	5.625	6.54	6.633	5.269	6.54	4.635	5.104	5.94	4.451	5.738	4.569	4.824	5.203	5.791	6.007	5.393	6.058	5.279
6.624	6.63	6.822	6.092	7.044	6.376	4.972	6.916	7.839	6.735	5.94	5.085	4.933	5.853	4.745	5.46	4.552	4.796	5.148	4.536	4.998	5.685	4.78	4.001
6.459	7.087	5.788	6.197	6.058	6.724	5.119	7.191	5.931	5.843	5.695	6.517	4.696	5.192	5.491	5.297	5.762	4.169	5.163	4.68	5.119	7.031	5.152	4.891
6.438	6.656	7.239	5.953	6.388	6.231	4.994	5.843	5.758	5.931	6.007	5.969	4.209	5.546	4.684	5.251	5.013	4.696	5.505	5.305	4.635	5.668	5.032	4.745
7.031	5.853	6.619	6.343	6.007	5.584	6.12	6.447	8.589	6.459	5.519	6.048	5.059	5.505	4.59	6.02	5.326	5.55	6.058	4.994	5.625	7.02	4.623	4.015
6.67	6.621	7.044	6.758	7.047	6.555	6.048	6.758	6.438	5.762	6.732	5.863	4.68	5.678	4.294	5.432	5.931	5.269	4.72	4.684	4.536	5.269	5.269	4.259
5.775	7.063	6.12	7.034	7.044	6.482	5.85	6.508	7.502	6.045	5.505	5.305	4.824	4.972	4.308	6.295	5.269	4.937	6.447	4.78	6.123	5.853	4.68	4.696
7.044	7.218	7.034	6.166	5.658	6.96	6.073	5.866	6.438	5.735	4.891	5.735	5.577	4.523	4.875	5.232	5.013	5.668	4.875	5.422	5.24	5.853	5.152	4.875
6.656	5.355	7.615	7.685	6.482	7.585	6.508	6.289	6.02	6.289	5.587	5.931	5.032	5.148	5.474	5.931	4.635	4.879	5.491	5.251	5.322	5.853	4.879	4.02
6.598	6.828	6.791	6.206	6.073	6.252	5.902	6.432	5.269	5.655	6.63	6.656	4.651	5.148	5.074	5.393	5.463	5.232		5.775	4.972		4.59	4.922
7.226	7.433	6.491	7.044	7.615	6.9	6.376	5.678	6.279	6.598	5.393	6.836	4.455	5.059	5.192	5.297	5.628	5.074		4.259	5.921		4.173	5.463
7.919	6.073	7.897	7.044	6.435	7.425	5.738	5.853	5.463	7.09	5.279	5.738	4.816	4.502	3.871	6.02	5.519	4.36		4.684	4.421		4.68	5.355
6.925	5.46	7.615	6.758	6.073	6.073	6.243	5.655	5.305	6.12	5.966	5.853	5.181	4.651	5.463	6.349	5.305	5.269		6.073	5.322		5.587	5.247
6.494	5.279	7.257	6.067	7.063	6.598	5.85	7.117	4.887	5.668	6.045	5.587	4.635	4.623		4.983	5.969	5.522		4.317	4.523		4.72	5.251
6.12	7.413	6.328	7.141	6.252	6.63	5.418	6.825	5.931	7.615	5.355	5.279	4.02	4.875		5.104	5.463	5.085		4.308	4.745		4.937	4.824
7.098	7.607	6.491	6.624	6.825	7.031	6.447	6.095	6.219	5.85	6.388	5.432	5.297	4.602		4.294	6.552	4.688		4.749	4.489		5.439	4.964
6.724	5.775	8.073	6.482	6.491	7.527	5.355	6.058	5.546	5.953	5.322	5.628	5.181	5.07		5.192	5.074	4.972			5.668
6.578	7.802	6.54	6.758	6.343	6.701	4.998		6.349		6.123		4.058	4.489			5.247	4.569			4.72
6.701	5.85	6.494	6.67	6.267	6.482	6.456		5.379		6.123		4.972				5.463	4.761			4.548
7.031	7.714	6.761	7.034	6.267	6.352	5.326		5.24		5.013		5.013				5.074	4.277			4.91
5.735	6.438	7.413	5.379	6.96	6.045	6.073		6.02		6.252		4.749				4.294	5.085			4.277
7.425	5.515	6.482	6.12	6.048	6.166	7.031		6.108		5.685		5.685				5.059	4.33			5.085
7.281	7.218	7.031	7.17	6.438	6.54	5.866		6.656		5.393		5.013				5.305	4.447			5.104
6.633	6.54	6.459	7.066	7.226	6.836	5.791		5.265		6.048		4.72				5.279	5.709			6.508
6.555	6.438	6.328	6.166	7.02	5.921	5.798		6.123		5.94		5.074				4.796	6.828			5.251
6.578	6.447	6.783	5.668	6.058	6.058	5.94		6.222		6.328		6.735					4.36			5.379
6.295	6.462	7.359	5.969	6.007	7.09	6.578				6.598		4.994					5.379			5.853
6.811	7.023	7.615	6.243	7.41	7.098	6.482				5.463							4.933			4.635
5.628	6.828	6.396	6.367	7.023	5.628	5.119				5.032							4.891
6.352	7.446	7.615	5.379	7.822	7.527	6.123				4.72							5.297
6.803	6.494	6.54	6.343	7.031	5.685	5.798				6.328							4.816
7.031	5.775	5.944	4.688	6.24	7.154	5.104				5.474							6.396
6.243	6.828		5.355	6.095	5.863	5.408				4.412							4.489
6.316	5.491		5.625		6.459	5.843				5.181							4.891
			6.494			5.895				5.655							5.322
			6.9							5.817							5.269
			6.343														5.658
																	4.451
																	4.972
																	4.844
																	4.716
																	5.584
																	5.032
																	4.169
																	4.879
																	5.474
																	5.163
																	5.863
																	6.058

## Sheet: Figure 1k
Growth rate in YES (h-1)
wild type			shc1Δ			erg1Δ
rep1	rep2	rep3	rep1	rep2	rep3	rep1	rep2	rep3
0.533712	0.572136	0.599712	0.615869	0.588929	0.589535	0.434852	0.443321	0.488555
Growth rate in YNB (h-1)
wild type			shc1Δ			erg1Δ
rep1	rep2	rep3	rep1	rep2	rep3	rep1	rep2	rep3
0.429841	0.455503	0.460115	0.423851	0.400704	0.422824	0.302562	0.302801	0.303562

## Sheet: Figure 1l
Tmid in YES (h)
wild type			shc1Δ			erg1Δ
rep1	rep2	rep3	rep1	rep2	rep3	rep1	rep2	rep3
7.07548	7.2041	7.35063	7.46233	7.4551	7.40511	13.0828	13.2196	13.4003
Tmid in YNB (h)
wild type			shc1Δ			erg1Δ
rep1	rep2	rep3	rep1	rep2	rep3	rep1	rep2	rep3
9.10553	8.76934	8.54839	8.97957	9.41076	8.66876	14.1528	14.1508	14.1557

## Sheet: Figure 1m
log10CFUs/ml in YES
wild type				shc1Δ				erg1Δ
rep1	rep2	rep3	rep4	rep1	rep2	rep3	rep4	rep1	rep2	rep3	rep4
3.69548	3.69197	3.75128	3.67394	3.54158	3.59769	3.62325	3.51587	3.26482	3.14613	3.29226	3.4014
log10CFUs/ml in YNB
wild type				shc1Δ				erg1Δ
rep1	rep2	rep3	rep4	rep1	rep2	rep3	rep4	rep1	rep2	rep3	rep4
3.47712	3.5611	3.48287	3.4216	3.48855	3.27416	3.22531	3.63548	0	0	0	0

## Sheet: Figure 1n
Colony area
wild type_yes_rep1	wild type_yes_rep2	wild type_yes_rep3	wild type_yes_rep4	shc1Δ_yes_rep1	shc1Δ_yes_rep2	shc1Δ_yes_rep3	shc1Δ_yes_rep4	erg1Δ_yes_rep1	erg1Δ_yes_rep2	erg1Δ_yes_rep3	erg1Δ_yes_rep4	wild type_ynb_rep1	wild type_ynb_rep2	wild type_ynb_rep3	wild type_ynb_rep4	shc1Δ_ynb_rep1	shc1Δ_ynb_rep2	shc1Δ_ynb_rep3	shc1Δ_ynb_rep4	erg1Δ_ynb_rep1	erg1Δ_ynb_rep2	erg1Δ_ynb_rep3	erg1Δ_ynb_rep4
775	309	702	682	484	1012	1220	1121	508	186	274	156	281	406	545	782	721	17	137	736	NA	NA	NA	NA
940	1268	562	810	640	1033	767	624	280	264	463	258	593	246	469	1044	433	311	310	519
1053	686	1011	853	498	788	476	1281	291	220	482	379	596	466	424	977	348	485	303	220
974	854	582	815	685	671	848	523	171	183	6	5	629	500	56	5	316	426	64	761
1853	878	453	1547	969	602	1009	696	165	235	213	140	672	460	775	538	411	473	340	525
1066	879	1533	681	738	895	828	712	184	409	296	47	633	741	513	903	259	518	231	255
951	853	1863	1108	822	906	845	1203	274	274	242	188	964	421	345	997	300	76	304	554
704	891	645	976	1018	585	848	705	218	631	396	126	318	184	428	570	496	435	200	91
1039	829	695	467	705	932	751	725	225	597	331	143	261	318	208	183	502	615	165	354
1529	824	7	796	816	681	709	796	161	404	321	120	858	348	410	730	281	275	258	551
963	276	545	666	797	973	752	763	257	225	375	363	368	676	771	1298	582	260	302	866
943	1183	718	480	629	881	756	1147	68	437	201	330	587	281	385	977	301	378	166	565
675	938	982	652	924	989	1233	539	125	259	235	119	5	650	316	474	155	416	146	101
632	1034	571	574	630	1177	703	1100	219	311	281	192	344	832	118	618	298	547	194	340
943	966	817	861	528	612	806	703	400	192	188	102	286	660	776	473	566	33	123	5
850	569	540	816	758	827	711	753	114	294	174	221	405	546	747	690	627	5	106	257
1593	931	863	852	832	1120	761	690	143	182	256	194	654	763	555	335	560	427	74	137
1076	904	790	989	771	808	523	778	176	162	520	157	741	160	576	887	298	430	5	308
1109	679	697	600	771	834	714	616	397	161	151	161	239	1010	493	282	659	214	5	378
1434	969	659	748	1399	605	701	710	261	508	90	45	500	606	596	329	230	497	131	478
825	853	731	774	1081	635	521	742	265	240	381	217	701	327	372	761	577	833	97	35
449	1011	595	560	1164	640	801	590	369	113	415	210	1050	664	504	750	443	70	59	323
970	1723	98	444	744	926	756	668	298	419	263	258	383	859	997	1315	796	561	85	554
751	784	593	566	609	657	605	728	243	115	240	187	769	58	50	1099	227	659	11	418
962	900	686	470	798	786	515	974	201	540	320	301	1004	779	469	1200	318	793	16	120
1015	819	526	684	724	684	799	566	231	340	513	365	432	773	190	161	175	559	90	621
824	1517	637	759	547	591	1056	601	241	32	215	195	23	859	400	958	41	124	110	459
535	823	600	920	697	940	787	433	253	262	447	142	454	727	225	569	280	771	209	467
862	863	1498	527	1396	834	889	718	368	26	330	262	1022	648	182	777	377	944	97	590
738	870	624	314	569	890	722	524	266	223	392	56	610	791	245	631	50	1004	16	113
1167	781	610	825	961	755	785	703	278	5	419	90	618	350	256	738	183	303	87	342
485	724	908	851	840	810	787	472	394	258	91	205	338	234	439	8	305	569	285	225
755	1035	715	519	1077	827	817	547	132	422	152	239	221	706	164	897	568	691	170	224
854	988	514	545	728	1014	1013	433	402	232	490	275	267	692	446	1011	50	831	167	53
755	708	670	1616	720	1264	845	832	170	249	203	250	755	707	438	921	395	274	155	416
709	959	775	1048	444	948	622	770	87		115	342	867	847	563	308	407	535	98	635
897	656	480	600	756	712	1259	818	251		246	504	243	630	327	1011	265	202	116	201
711	683	758	1326	790	523	735	544	256		262	142	102	913	498	340	1414	378	301	340
768	1847	723	869	610	789	812	647	303		445	117	550	299	423	801	245	142	191	506
945	825	691	1048	1068	1543	625	1096	181		407	373	414	669	372	680	452	720	119	265
6	889	495	646	773	645	393	846	255		209	255	799	865	591	1501	16	364	184	608
655	909	502	561	886	749	914	589	545		76	361	600	446	555	676	193	1223	256	310
562	722	770	726	768	545	679	695	128		120	454	367	590	539	320	59	1014		299
5	928	507	1196	707	906	852	875	119		213	223	851	138	694	488	328	208		617
865	770	1293	527	689	1082	597	434	222		270	122	81	352	285	891	221	815		390
721	966	440	674	591	694	725	796	171		228	212	375	284	717	796	106	635		552
1100	856	479	612	780	656	721	1119			299	275	826	251	630	839	66	5		163
882	853	680	612	477	443	962	406			197	304	406	636	527	979	311			564
972	727	611	724	803	898	445	615			156	189	554	263	657	7	661			182
869	620	428	691	559	756	526	763				346	1133	435	578	1313	676			781
999	722	862	708	484	805	635	600				272	288	286	125	1013	205			552
892	15	587	6	545	649	916	564				329	374	521	43	197	413			545
599	927	650	519	808	781	692	691				336	175	744	259	1455	234			336
870	542	670	448	454	826	1204	484				89	322	1497	1022	357	344			303
904	1290	827	569	1601	884	554	716				34	128	193	229	652	229			120
1018	556	723	833	510	836	661	481				224	378	593	267	1006	638			613
937	807	426	628	692	718	850	617				449	932	598	349	5	248			438
1104	909	654	815	847	851	1333	575				380	404	596	416	602	478			258
835	1312	640	710	618	1030	1495	616				170	450	625	250	6	451			226
777	840	541	669	739	667	788	687				6	1129	746	819	145	107			130
565	677	436	513	710	845	904	647				241	959	357	349	1161	292			322
585	680	984	776	999	578	883	709				325	104	431	719	236	403			49
829	397	707	1513	736	579	679	635				420	421	851	205	299	310			221
641	843	685	738	1028	938	622	471					501	813	166	408	300			601
633	666	629	530	508	550	640	634					308	285	309	931	362			212
669	676	453	664	618	705	668	485					367	344	200	728	337			576
734	24	1061	1451	589	1020	757	571					692	688	405		239			158
747	944	1414	472	666	524	895	376					231	741	284		773			75
1490	668	766	433	635	407	1287	344					280	362	263		420			576
747	1027	898	676	811	701	730	862					271	483	166		263			392
643	773	698	705	511	851	874	629					559	404	152		123			598
1074	820	472	526	614	731	601	501					675	833	589		111			343
579	623	674	733	572	771	972	494					729	1079	253		564			565
590	1725	722	819	825	826	981	519					173	39	483		576			13
628	717	602	834	792	593	1402	669					184	644	753		18			244
840	914	703	1255	492	790	577	521						561	799		8			471
666	735	524	932	555	786	658	7						346			262			428
635	912	561	795	846	475	553	587						969						456
853	1578	623	536	839	1093	849	443						821						610
962	830	527	817	594	864	593	316						510						488
723	1427	554	677	626	870	727	602						313						291
915	752	342	739	836	721	775	617						336						564
1233	633	1567	987	673	1054	751							217						450
899	721	676	810	1042	709	672							446						868
827	590	836	683	512	881	641							727						227
573	802	893	741	737	967	454							432						54
735	673	718	669	700	909	519							1002						251
988	735	815	592		895	856							116						646
1023	1086	454	614		1233	696							520						413
1017	1187	665	569		885	657							445						367
754	836	1146	537		1516	1228							790						89
819	782	641	796		1165	861													211
838	952	799	670		683	614													381
765	1057	1363	739		760	869													56
593	723	671	583		691	1058													801
677	686	749	505		1036	786													212
661	863	508	556		1534	609													8
986	995	776	870		1398	1107													345
681	553	326	1223		664	919													463
730	750	845	718			1637													148
876	996	886	836			851													419
6	931	663	1185			901													222
861	857	529	688			880													329
788	1005	693	401			866													151
857	489	766	959			740													1007
1399	837	798	475																171
813	853	603	820																261
737	663	1000	834																75
1082	1038	883	815
1001	995	802	504
894	1745	746	853
821	1813	692	132
885	1102	1512	721
842	812	684	611
1339	976	559	703
975	1104	1089	741
640	646	891	538
972	858	625	252
990	675	483
803	905	828
907	649	1198
969	964	524
910	1415	686
1007		1227
		844
		445
		810
		893
		711
		569
		800
		457
		694
		928
		1143
		773
		695
		917
		902
		884
		1060

## Sheet: Figure 2b
GP (membrane order) measurements in two-component GUVs
DPPC Erg_rep1	POPC Erg_rep1	POPC Dip_rep1	SDPC Erg_rep1	SDPC Dip_rep1
0.356231	-0.26078	-0.37328	-0.17657	-0.32053
0.308498	-0.25215	-0.34302	-0.13879	-0.33936
0.345147	-0.26264	-0.32091	-0.17367	-0.35524
0.277082	-0.25233	-0.30834	-0.23421	-0.32908
0.346778	-0.22517	-0.3538	-0.16093	-0.33952
0.351354	-0.27997	-0.40153	-0.15726	-0.36026
0.353818	-0.24787	-0.34309	-0.16203	-0.36865
0.273814	-0.25819	-0.35964	-0.17397	-0.33181
0.346608	-0.27541	-0.33375	-0.18905	-0.37043
0.334615	-0.28686	-0.35021	-0.20964	-0.34845
0.290583	-0.29888	-0.34181	-0.13352	-0.35337
0.276607	-0.28385	-0.35911	-0.21908	-0.37473
0.357868	-0.23996	-0.34306	-0.23239	-0.35491
0.335363	-0.31592	-0.35206	-0.1849	-0.33927
0.273306	-0.30696	-0.35325	-0.16467	-0.3461

[truncated: 39 more sheets: Figure 2c, Figure 2d, Figure 2e, Figure 2f, Figure 2g, Figure 2i, Figure 3b, Figure 3e, Figure 3f& Sup. Figure 3, Figure 4b, Figure 4c, Figure 4d, Figure 4e, Figure 4 f& Sup. Table 3, Figure 4g, Figure 4i & Sup. Table 4, Sup. Figure 1c, Sup. Figure 1d, Sup. Figure 1e, Sup. Figure 1f …]
